# Supplementary material for: Open Science Practices in Systematic Reviews From 2014 to 2024: A Cohort Study of 300 Systematic Reviews
Source: Cochrane Evid Synth Methods. 2026 Jul 18;4(4):e70096. doi: 10.1002/cesm.70096 (PMC13387410; doi:10.1002/cesm.70096)
Supplement: Supplementary file 2 — Supporting File 2 [file CESM-4-e70096-s002.xlsx]

## Sheet: Blad1
Study id from covidence	Study title	Study (first author)	Study last authour	Email study corresponding authour and/or last/first authour	Date of publication listed in the study	Number of studies included	Health condition (tendinopathy, dementia, cancer) P in PICO, could also be healthy adults	Intervention	Is a protocol or registration record for the systematic review cited within the review? Both a protocol and registration are cited only a protocol is cited only a registration is cited neither are cited PROSPERO registration ID with a short summary (registration) A more detailed document outlining the rationale, objectives, eligibility criteria, data extraction, risk of bias assessment, and plann…	If you followed the link for the registration record/protocol, were you able to find it? Yes/no	If a protocol or registration record was published, was it published before or after submission of the manuscript?	Risk of bias tool	Is there a data or code availability statement in the paper? yes/no	If yes on previous question: copy and paste the text	Have the authors made any of the following publicly accessible, either as a supplementary file or file uploaded to a general-purpose repository (e.g. Open Science Framework, Zenodo, GitHub) or institutional repository? [Select all that apply. Only select each if you are able to locate the relevant material, after searching all supplementary materials or links to shared materials] Template data co…	If yes to any of the materials selected, how was the material shared publicly? [Select all that apply] Uploaded as a supplementary file on the journal website Uploaded to a general-purpose open-access repository (e.g. Open Science Framework, Zenodo, GitHub) (please specify) Uploaded to an institutional repository Uploaded to my personal website Other (please specify))	Does this journal indicate a data or code sharing policy (or both) under instructions to authors or submission guidelines? Yes – The journal encourages or mandates that authors of all research articles (or systematic reviews in particular) share their data or analytic code when they submit an article, as specified in the journal instructions to authors or submission guidelines No - No such policy…	If yes, copy and paste the policy	What is the expectation for authors regarding sharing of data and materials (including analytic code)? Encouraged: both sharing of data and/or analytic code and the Data Availability Statement are not mandatory for publication by the journal Expected: sharing data and/or analytic code is not mandatory for publication of systematic reviews, but a Data Availability Statement, which contains links t…	Journal	Was the study (or any version of it) available as a preprint prior to publication in a peer-reviewed journal? Yes/No	If yes, on which preprint server was it published?	Preprint link	Were the authors contacted? Yes/No	For preprint only For shared materials only For variable clarificiation For both preprint and materials For preprint, materials and clarification For both preprint and clarification For both materials and clarification	Did you receive a reply from the authors? Yes/No	If yes, did you obtain any material as per the previous category? Yes/partly/No	Time for extraction
189	A systematic review and meta-analysis of the omega-3 fatty acids effects on brain-derived neurotrophic factor (BDNF)	Ziaei, S	Heshmati, J	Javad.heshmati@gmail.com	17 Aug 2023.	12	Every unhealthy adult subject (irrespective of underlying disease	Omega-3 FAs supplementation (regardless of dose and duration of intervention; alone or combined with other group-iden- tical medical co-interventions), comparator – pla- cebo or no intervention	Neither are cited	N/A	N/A	ROB-2	Yes	Data available within the article or its supplementary materials	File(s) containing citations of all records that were screened and excluded	Uploaded as a supplementary file on the journal website	Yes	This journal applies the Taylor & Francis share upon reasonable request data sharing policy. Authors agree to make data and materials supporting the results or analyses presented in their paper available upon reasonable request. It is up to the author to determine whether a request is reasonable. Authors are required to cite any data sets referenced in the article and provide a Data Availability …	Expected	Nutritional Neuroscience	no			Yes	For both preprint and materials			211
190	The efficacy and safety of sacubitril/valsartan in chronic kidney disease: a systematic review and meta-analysis	Zhou, W	Xu, J	Snbyl@163.com Xjs5766@126.com	17 May 2023	6	chronic kidney disease	Sacubitril/valsartan compared with ACEI/ARBs	Only a registration. INPLASY202240045	Yes	Before. 8 april 2022	ROB-2	No	N/A	No	N/A	Yes	All original research must include a data availability statement. This statement should explain how to access data supporting the results and analysis in the article, including links/citations to publicly archived datasets analysed or generated during the study. Please see our full policy here. If it is not possible to share research data publicly, for instance when individual privacy could be co…	Expected	International Urology and Nephrology	no			Yes	For both preprint and materials			188
148	Effectiveness and safety of short-term anticoagulant regimens after left atrial appendage occlusion: A systematic review and meta-analysis	Qiang Zhou	Meng Wei	Carolmeng_0813@163.com (M. Wei)	2023-11-25	13	Patients undergone left atrial appendage occlusion	Short-term anticoagulant regimens	Only a registration. PROSPERO CRD42023466925	Yes	After 06 Oct 2023. Submitted 17 april 2023	Newcastle- Ottawa Scale	No	N/A	File(s) containing (unprocessed) data extracted from included studies	Journal hompage	Yes	To foster transparency, you are encouraged to state the availability of any data at submission. Ensuring data is available may be a requirement of your funding body or institution. If your data is unavailable to access or unsuitable to post, you can state the reason why (e.g., your research data includes sensitive or confidential information such as patient data) during the submission process. Th…	Encouraged	Thrombosis Research	no			Yes	For both preprint and materials			167
302	Minocycline in the eradication of Helicobacter pylori infection: A systematic review and meta-analysis	Kai Zhou	Zhi-Qiang Song	Szqinputh@163.com	May 7, 2024	22	Helicobacter pylori infection	Minocycline	Neither are cited	N/A	N/A	ROB-1	No	N/A	No	N/A	No	N/A	N/A	World Journal of Gastrointestinal Oncology	no			Yes	For both preprint and materials			351
81	Effect of SGLT2 inhibitors on cardiovascular events in patients with atrial fibrillation: A systematic review and meta-analysis of randomized controlled trials	Shiyue Zheng	Jianzeng Dong	Jzdong@ccmu.edu.cn, chshma@vip.sina.com,andsuperj@zju.edu.cn	2023-11-27	5	Patients withatrial fibrillation	SGLT2 inhibitors	Only a registration. PROSPERO CRD42023431535	Yes	Before. 15 Jun 2023. Submitted 7 July 2023	ROB-1	No	N/A	No	N/A	Yes	The journal expects that data supporting the results in the paper will be archived in an appropriate public repository. Authors are required to provide a data availability statement to describe the availability or the absence of shared data. When data have been shared, authors are required to include in their data availability statement a link to the repository they have used, and to cite the dat…	Excpected	Pacing and Clinical Electrophysiology	no			Yes	For both preprint and materials			212
115	Effects of Nurse-Led Interventions on Comprehensive Rehabilitation of Atrial Fibrillation: A Systematic Review And Meta-Analysis	Kaili Zhao	Xiaofang Che	Jerry.2003118@163.com	2024-01-30	7	Aged ≥ 18 years diagnosed with atrial fibrillation	Nurse-Led Interventions on Comprehensive Rehabilitation	Neither are cited	N/A	N/A	ROB-1	No	N/A	No	N/A	No	N/A	N/A	Alternative Therapies in Health and Medicine	no			Yes	For both preprint and materials			144
62	The effect of metformin on adipokines levels: A systematic review and meta-analysis of randomized-controlled trials	Dan Zhao	Yoya Li	Mohammadhassansohouli@gmail.com (M.H. Sohouli), rohanipejmanmd@gmail.com (P. Rohani).	2023-12-26	49	Individuals under and over 18 years old	Metformin	Neither are cited	N/A	N/A	ROB-2	Yes	The datasets used and/or analysed during the current study available from the corresponding author on reasonable request.	No	N/A	Yes	To foster transparency, we encourage you to state the availability of your data in your submission. This may be a requirement of your funding body or institution. If your data is unavailable to access or unsuitable to post, you will have the opportunity to indicate why during the submission process, for example by stating that the research data is confidential. The statement will appear with your…	Encouraged	Diabetes Research and Clinical Practice	no			Yes	For both preprint and materials			156
34	Home-based vs center-based exercise on patient-reported and performance-based outcomes for knee osteoarthritis: a systematic review with meta-analysis	Zhi-Yuan Zhang	Zhong-Liang Liu	Zhong-Liang Liu zhongliang@jlu.edu.cn	2024-03-14	11	Knee osteoarthritis	Home-based vs center-based exercise	Only a registration. PROSPERO CRD42023416548	Yes	Before. 23 Apr 2023	ROB-2	Yes	The original contributions presented in the study are included in the article/Supplementary material, further inquiries can be directed to the corresponding authors.	File(s) containing citations of all records that were screened and excluded	Journal homepage	No	N/A	N/A	Frontiers in public health	no			Yes	For both preprint and materials			187
108	Digital Health Psychosocial Intervention in Adult Patients With Cancer and Their Families:Systematic Review and Meta-Analysis	Yingzi Zhang	Chen Zhang	Yingzi.zhang@utsouthwestern.edu	05.02.2024	65	Adult patients with Cancer	Digital Health Psychosocial Interventions	Only a registration. PROSPERO CRD42020189698	Yes	Before. 05 Jul 2020	Joanna Briggs Institute (JBI) Critical Appraisal Checklist for RCT and the 9-item JBI Critical Appraisal Checklist for quasi-experimental studies	No	N/A	No	N/A	Yes	MIR Publications strongly recommends authors to include a Data Availability statement in any submitted manuscript that contains original research (this includes: Original Research, Research Letters, Short Papers, Reviews); see JMIR Publications article types). If code was generated during the study, then this also should be included in the statement. A submission to JMIR Publications journals imp…	Excpected	JMIR Cancer	yes	JMIR	https://preprints.jmir.org/preprint/46116	Yes	For shared materials only	Yes	No Everything was already made available according to authour	191
65	Effectiveness and tolerability of programmed cell death protein-1 inhibitor + chemotherapy compared to chemotherapy for upper gastrointestinal tract cancers	Xiao-Min Zhang	Liang Zong	250537471@qq.com (Liang Zong)	April 15, 2024	9	Oesophageal squamous cell carcinoma and/or G/GEJ adenocarcinoma	At least one group receiving a combination of PD-1 inhibitor and chemotherapy, alongside one group receiving chemotherapy alone	Neither are cited	N/A	N/A	ROB-1	No	N/A	No	N/A	No	N/A	N/A	World Journal of Gastrointestinal Oncology	no			Yes	For both preprint and materials			241
88	Heparin versus normal saline for the care of peripheral intravenous catheters in pediatrics: a meta-analysis of randomized controlled trials	Ran Li	Li Zhao	Li Zhao fkb23879@163.com	2024-01-16	22	Newborns to adolescents who need to indwelling peripheral venous catheters for intravenous infusion with age younger than or equal to 18 years old	Nursing care of venous catheter sealing with heparin solution compared with 0.9% normal saline.	Neither are cited	N/A	N/A	ROB-1	Yes	All data generated or analyzed during this study are included in this published article. The original data will be available from corresponding authors on reasonable request.	No	N/A	Yes	All manuscripts must include an ‘Availability of data and materials’ statement. Data availability statements should include information on where data supporting the results reported in the article can be found including, where applicable, hyperlinks to publicly archived datasets analysed or generated during the study. By data we mean the minimal dataset that would be necessary to interpret, repli…	Excpected	BMC Pediatrics	no			Yes	For both preprint and materials			196
133	Effects of different traditional Chinese exercise in the treatment of essential hypertension: a systematic review and network meta-analysis	Qingyuan Zhang	Delin Zhang	Delin Zhang delin5186@163.com	2024-02-28	29	Patients that were diagnosed with essential hypertension with systolic blood pressure (SBP) ≥140 mmHg and/or diastolic blood pressure (DBP)≥90 mmHg	The treatment group received traditional Chinese exercises combined with conventional antihypertensive medication; the control group received conventional antihypertensive medication or conventional antihypertensive medication combined with aerobic exercise	Only a registration. PROSPERO CRD42023438688	Yes	Before. 02 July 2023. Submitted 23 September 2023	ROB-2	No	N/A	No	N/A	No	N/A	N/A	Frontiers in Cardiovascular Medicine	no			Yes	For both preprint and materials			301
52	Clinical performance of implant-supported single hybrid abutment crown restoration: A systematic review and meta-analysis	Mengze Zhang	Melissa Rachel Fok	melfok@hku.hk	13 June 2023	20	Partially edentulous subjects who received implant-supported single crowns	Implant-supported single crowns with screw- retained hybrid abutment crown designs	Only a registration. PROSPERO CRD42022302564	Yes	Before. 09 Feb 2022	ROB-2 or ROBINS-I, or Joanna Briggs Institute’s critical appraisal tool	No	N/A	File(s) containing (unprocessed) data extracted from included studies	Journal homepage	No	N/A	N/A	Journal of Prosthodontic Research	no			Yes	For preprint, materials and clarification			311
158	Acupuncture for insomnia symptoms in hypertensive patients: a systematic review and meta-analysis	Jieying Zhang	Zhihong Meng	Zhihong Meng profmengzhihong@163.com	19 February 2024	16	Insomnia symptoms in hypertensive patients	Acupuncture	Only a registration. PROSPERO CRD42023461760	Yes	Before. 2023-09-19. Submitted 28 October 2023	The authors state that they used RoB-2. However, the described methodology, the domains used (e.g., performance bias, detection bias), and the classification of risk levels (“low,” “unclear,” “high”) are consistent with RoB-1. The graphical presentation in RevMan 5.4 also follows the RoB-1 format.	Yes	The original contributions presented in the study are included in the article/Supplementary material, further inquiries can be directed to the corresponding author.	No	N/A	No	N/A	N/A	Frontiers in neurology	no			Yes	For both preprint and materials			246
117	Effect of Preoperative Lifestyle Management and Prehabilitation on Postoperative Capability of Colorectal Cancer Patients: A Systematic Review and Meta-Analysis	JiaJun Zhang	Qu Shen	shenqumail@163.com	March 5, 2024	28	Adults (aged 18 y old or above) with colorectal cancer, comprising colon cancer, rectal cancer, sigmoid cancer, cecal cancer, or appendiceal cancer of any TNM classifications and in planned surgery, or preoperative status	Rehabilitation or preoperative lifestyle intervention of any types, including any one in or any combination of nutritional intervention (counseling), physical training, and psychological support.	Only a registration. PROSPERO CRD42022359495	Yes	Before. 16 Oct 2022	RoB-2	Yes	All data used in this work are from published materials	No	N/A	Yes	We are committed to helping ensure you reach as many readers as possible, always in a spirit of openness and transparency. We encourage you to share your research to a public repository and cite this data in your research (please note that this is a requirement for some journals). You will need to publish a data availability statement with your article under this heading.	Encouraged	Integrative Cancer Therapies	no			Yes	For both preprint and materials			206
19	Attentional bias modification and attention control training in PTSD: a systematic review and meta-analysis	Fan Zhang	Weizhi Liu	13024141970@163.com	April 16, 2024	8	Post-traumatic stress disorder	Attentional bias modification and attention control training	Only a registration. PROSPERO CRD42021247012	Yes	Before. 07 May 2021	ROB-1	Yes	Availability of data and materials Not applicable.	No	N/A	Yes	We are committed to helping ensure you reach as many readers as possible, always in a spirit of openness and transparency. We encourage you to share your research to a public repository and cite this data in your research (please note that this is a requirement for some journals). You will need to publish a data availability statement with your article under this heading.	Encouraged	Therapeutic Advances in Psychopharmacology	no			Yes	For both preprint and materials			176
296	Traditional Chinese medicine for neonatal hypoxic-ischemic encephalopathy: A Bayesian network meta-analysis	Chao Zhang	Yurong Peng	1506188732@qq.com (C. Zhang), 1712081498@qq.com (J. Guo), yhq0351@163.com (H. Yin), chongjuan189@163.com (C. Yin), 443819628@ qq.com (Y. Peng)	12 October 2023	46	Neonatal hypoxic-ischemic encephalopathy	Traditional Chinese medicine	Only a registration. PROSPERO CRD42023396566	Yes	Before. 2023-02-13. Submitted 24 March 2023	ROB-1	Yes	Data will be made available on request	No	N/A	Yes	To foster transparency, you are required to state the availability of any data at submission. Ensuring data is available may be a requirement of your funding body or institution. If your data is unavailable to access or unsuitable to post, you can state the reason why (e.g., your research data includes sensitive or confidential information such as patient data) during the submission process. This…	Encouraged	The Journal of Ethnopharmacology	no			Yes	For both preprint and materials			199
70	Does a nurse-led interventional program improve clinical outcomes in patients with atrial fibrillation? A meta-analysis	Xingcai Yu	Min Lei	Min Lei lipeishang123456@sina.com	11 January 2024	6	Patients with atrial fibrillation	Studies that compared nurse-led care versus usual care in patients	Neither are cited	N/A	N/A	ROB-1 or Newcastle Ottawa Scale	Yes	Data which have been used in this study can freely be accessed and are included in the original published articles. References of the original papers involving the data source which have been used in this paper have been listed in the main text of this current manuscript. All data are publicly available in electronic databases.	No	N/A	Yes	or all journals, BioMed Central strongly encourages all datasets on which the conclusions of the manuscript rely to be either deposited in publicly available repositories (where available and appropriate) or presented in the main paper or additional supporting files, in machine-readable format (such as spread sheets rather than PDFs) whenever possible. Please see the list of recommended repositor…	Encouraged	BMC Cardiovascular Disorders	no			Yes	For both preprint and materials			325
14	Anxiety and depression in lung cancer: effect of psychological interventions - network meta-analysis	Dongling Yuan	Yi Zhang	zhangyipsy@csu.edu.cn	2022-11-07	23	Patients diagnosed with lung cancer were included without gender or age restrictions	Studies compared one or more structured psychological intervention techniques were included, such as mindfulness therapy, positive psychological intervention, music therapy, cognitive– behavioural Therapy	Only a registration. PROSPERO CRD42022320188	Yes	Before. 22 Apr 2022	ROB-1	Yes	All data relevant to the study are included in the article or uploaded as online supplemental information	No	N/A	Yes	BMJ Supportive & Palliative Care adheres to BMJ’s Tier 3 data policy. We strongly encourage that data generated by your research that supports your article be made available as soon as possible, wherever legally and ethically possible. All research articles must contain a Data Availability Statement. For more information and FAQs, please see BMJ’s full Data Sharing Policy page.	Encouraged	BMJ Supportive & Palliative Care	no			Yes	For both preprint and materials			197
60	Outcome of antithrombotic therapy in cancer patients with catheter-related thrombosis: a systematic review	Qinan Yin	Yuan Bian	Yuan Bian bianyuan567@126.com	2023-12-12	11	Adults (18 years of age or older) were diagnosed with active malignancy or had metastatic disease and were actively treated. Patients with catheter-related thrombosis	Antithrombotic therapy	Only a registration. PROSPERO CRD42022367979	Yes	After. 15 Nov 2022. Submitted 03 October 2023	Indeterminate	Yes	The original contributions presented in the study are included in the article/Supplementary Material, further inquiries can be directed to the corresponding author.	No	N/A	No	N/A	N/A	Frontiers in Cardiovascular Medicine	no			Yes	For preprint, materials and clarification			419
172	Laparoscopic total mesorectal excision versus transanal total mesorectal excision for mid and low rectal cancer A systematic review and meta-analysis	Zhang Yi Chi	Zhang De Chun	913487290@qq.com	January 26, 2024	33	Patients with mid and low rectal cancer	Mesorectal excision versus transanal total mesorectal excision	Only a registration. PROSPERO CRD42022380067	Yes	Before	Newcastle–Ottawa scale	Yes	All data generated or analyzed during this study are included in this published article [and its supplementary information files].	No	N/A	Yes	Medicine®​ requires authors to include in any articles that report results derived from research data to include a Data Availability Statement. The provision of a Data Availability Statement will be verified as a condition of publication. Data Availability Statements should include information on where data supporting the results reported in the article can be found including, where applicable, h…	Excpected	Medicine	no			Yes	For both preprint and materials			238
300	Effectiveness of Complementary and Alternative Medicine in Fibromyalgia Syndrome: A Network Meta-Analysis	Guancheng Ye	Min Jiang	jiangmin545@bjsjth.cn	20 January 2024	41	Fibromyalgia Syndrome	Complementary and Alternative Medicine	Only a registration. INPLASY202370002	Yes	Before. 1 July 2023. Submitted 20 October 2023	ROB-1	Yes	The data used to support the findings of this study are available from the published literature	No	N/A	No	N/A	N/A	Journal of Pain Research	no			Yes	For both preprint and materials			181
223	Arterial Duct Stenting Versus Modified Blalock-Taussig Shunt in Patient with Ductal-Dependent Pulmonary Circulation: Systematic Review & Meta-Analysis	Ketut Putu Yasa	Putu Febry Krisna Pertiwi	ketut.putuyasa07@gmail.com	16 May 2024	11	Patients with Ductal-Dependent Pulmonary Circulation:	Arterial Duct Stenting Versus Modified Blalock-Taussig Shunt	Neither are cited	N/A	N/A	Newcastle Ottawa Scale	Yes	The data set used for this meta-analysis will be shared upon request from the study authors.	File(s) containing (unprocessed) data extracted from included studies	Journal homepage	Yes	At Tech Science Press, we value open scientific exchange and believe in promoting transparency and reproducibility in research. We encourage Authors to submit to TSP journals to include a Data Availability Statement in their manuscripts. This statement should provide information about the availability of the research data and any restrictions or conditions associated with accessing it. 1. Data sh…	Encouraged	Congenital Heart Disease	no			Yes	For both preprint and materials			179
78	Wuhu decoction combined with azithromycin for treatment of Mycoplasma pneumoniae pneumonia in Asian children: a systematic review and meta analysis of randomized controlled trials	Shuo Yang	Xinmin Li	Xinmin Li, tjlxmtcm@163.com	2024-04-03	22	Mycoplasma pneumoniae pneumonia in Asian children	Wuhu decoction combined with azithromycin	Only a registration. PROSPERO CRD42023465606	Yes	Before. 29 October 2023. Submitted 02 Oct 2023	ROB-1	Yes	The original contributions presented in the study are included in the article/Supplementary Material, further inquiries can be directed to the corresponding author.	File(s) containing (unprocessed) data extracted from included studies	Journal homepage	No	N/A	N/A	Frontiers in Pharmacology	no			Yes	For both preprint and materials			217
254	Effect of Exercise Modality on Heart Rate Variability in Adults: A Systematic Review and Network Meta-Analysis	Faming Yang	Chen Wang	lfsyl8865@126.com (Yali Shi); qingshen126@126.com (Chen Wang)	9 January 2024	29	Adults who had a mean age of ≥18 years; were free of endocrine disease, hypertension, cardiac dis- ease, neurological disease, psychiatric disease, lung dis- ease, liver disease, kidney disease, Parkinson’s disease, and cancer; had undergone bariatric surgery; were pregnant; had no history of smoking	Aerobic training, restistance training, com- bined training (CBT), or HIIT for the intervention group and non-pharmacological intervention or maintenance of the daily lifestyle for the control group	Only a registration. PROSPERO CRD42023424054	Yes	After. 04 Aug 2023. Submitted 19 May 2023	ROB-2	No	N/A	No	N/A	Yes	This section is strongly encouraged that all datasets on which the conclusions of a manuscript depend should be available to readers, unless they are already provided as part of the submitted article. Authors who do not wish to share their data must state this fact, and also provide an explanation as to why the data are unavailable	Encouraged	Reviews in Cardiovascular Medicine	no			Yes	For both preprint and materials			284
114	High intensity interval training vs. moderate intensity continuous training on aerobic capacity and functional capacity in patients with heart failure: a systematic review and meta-analysis	Changran Yang	Cuihua Wang	Jun Xing 785196405@qq.com Yuzhi Zhen yuzhi96230@sina.com Cuihua Wang 58303056@hebmu.edu.cn	21 February 2024	13	Patients with heart failure	High intensity interval training vs. moderate intensity continuous training	Only a registration. INPLASY202370100	Yes	Before. 24 July 2023. Submitted 26 September 2023	ROB-1	Yes	The original contributions presented in the study are included in the article/Supplementary Material, further inquiries can be directed to the corresponding authors.	No	N/A	No	N/A	N/A	Frontiers in Cardiovascular Medicine	no			Yes	For both preprint and materials			236
15	Efficacy of physical exercise on the physical ability, cardiac function and cardiopulmonary fitness of patients with atrial fibrillation: a systematic review and meta-analysis	Chenyan Yang	Shihan Wang	wangshihan91@126.com	23 February 2024	13	adults with atrial fibrillation (AF) (aged 18 and over with no upper age limit), including paroxysmal AF patients, Persistent AF patients, permanent AF patients, chronic AF (a longstanding chaotic and irregular atrial arrhythmia) patients, patients with atrial fibrillation who underwent the radiofrequency ablation and permanent AF in HF patients	Physical exercise	Neither are cited	N/A	N/A	ROB-1	Yes	The original contributions presented in the study are included in the article/Supplementary Material, further inquiries can be directed to the corresponding author	No	N/A	No	N/A	N/A	Frontiers in Cardiovascular Medicine	no			Yes	For both preprint and materials			192
72	Laryngeal Mask Airway as an Appropriate Option in Pediatric Laparoscopic Inguinal Hernia Repair: A Systematic Review and Meta-Analysis	Cheng-Jui Yang	Fu-Huan Huang	191009@h.tmu.edu.tw (F.-H. Huang)	December 8, 2023	5	Pediatric patients undergoing Laparoscopic Inguinal Hernia Repair	Laryngeal Mask Airway	Only a registration. PROSPERO CRD42021273396	Yes	Before. 13 Sep 2021	ROB-2	No	N/A	No	N/A	Yes	To foster transparency, you are encouraged to state the availability of any data at submission. Ensuring data is available may be a requirement of your funding body or institution. If your data is unavailable to access or unsuitable to post, you can state the reason why (e.g., your research data includes sensitive or confidential information such as patient data) during the submission process. Th…	Encouraged	Journal of Pediatric Surgery	no			Yes	For both preprint and materials			238
87	Repeat Transurethral Resection for Non–muscle-invasive Bladder Cancer: An Updated Systematic Review and Meta-analysis in the Contemporary Era	Takafumi Yanagisawa	Shahrokh F. Shariat	shahrokh.shariat@meduniwien.ac.at	24 July 2023	81	Non–muscle-invasive Bladder Cancer	Repeat Transurethral Resection	Only a registration. PROSPERO CRD42023400243	Yes	Before. 2023-02-27	ROB-2 or ROBINS-I	No	N/A	File(s) containing (unprocessed) data extracted from included studies	Journal homepage	No	N/A	N/A	European Urology Focus	no			Yes	For both preprint and materials			248
8	Optimal dose of fenfluramine in adjuvant treatment of drug-resistant epilepsy: evidence from randomized controlled trials	Yingchun Xu	Ling Liu	Ling Liu neurologyliuling@163.com	25 March 2024	4	Drug-resistant epilepsy	Fenfluramine	Only a registration. PROSPERO CRD42023392454	Yes	Before. 29 Jan 2023	ROB-1	Yes	The original contributions presented in the study are included in the article/supplementary material, further inquiries can be directed to the corresponding author.	No	N/A	No	N/A	N/A	Frontiers in neurology	no			Yes	For both preprint and materials			292
123	Effect of intracutaneous pyonex therapy on postoperative pain management following perianal surgery: A systematic review and meta-analysis	Ning Xu	Xiao Yang	Xiao Yang 18769188858@163.com	January 19, 2024	11	Patients with postoperative pain following perianal surgery	Intracutaneous pyonex therapy	Only a registration. INPLASY202260046	Yes	Before. 11 June 2022	ROB-1	Yes	All relevant data are within the paper	No	N/A	Yes	PLOS journals require authors to make all data necessary to replicate their study’s findings publicly available without restriction at the time of publication. When specific legal or ethical restrictions prohibit public sharing of a data set, authors must indicate how others may obtain access to the data. When submitting a manuscript, authors must provide a Data Availability Statement describing …	Mandatory	PLOS ONE	no			Yes	For both preprint and materials			357
36	Effects of acupuncture treatment for myasthenia gravis: A systematic review and meta-analysis	Hua Xue	Kaixin Ren	xueh1895@163.com	January 2, 2024	14	Myasthenia gravis	Acupuncture	Only a registration. PROSPERO CRD42023402885	Yes	Before. 2023-03-08. Submitted May 11, 2023	ROB-1	Yes	All relevant data are within the paper and its Supporting Information files	No	N/A	Yes	PLOS journals require authors to make all data necessary to replicate their study’s findings publicly available without restriction at the time of publication. When specific legal or ethical restrictions prohibit public sharing of a data set, authors must indicate how others may obtain access to the data. When submitting a manuscript, authors must provide a Data Availability Statement describing …	Mandatory	PLOS ONE	no			Yes	For both preprint and materials			264
120	High-frequency repetitive transcranial magnetic stimulation (HF-rTMS) on global cognitive function of elderly in mild to moderate Alzheimer’s disease: a systematic review and meta-analysis	Huoqin Xiu	Shuzhen Tu	Fang Liu liufangcn05@163.com	2023-09-26	17	Elderly in mild to moderate Alzheimer’s disease	High‑frequency repetitive transcranial magnetic stimulation	Neither are cited	N/A	N/A	ROB-1	No	N/A	No	N/A	Yes	All Springer Nature journals will adopt our standard research data sharing policy, requiring data availability statements for original research. This is already in place for Nature and BMC and is being progressively rolled out across Springer and Palgrave journals. Each journal’s policy will be shown in its submission guidelines.	Excpected	Neurological Sciences	no			Yes	For both preprint and materials			241
201	Clinical efficacy of probiotics in the treatment of alcoholic liver disease: a systematic review and meta-analysis	Shi-Ying Xiong	Huai-Rong Luo	Huai-Rong Luo lhr@swmu.edu.cn Wenzhe Ma wzma@must.edu.mo	12 March 2024	9	Alcoholic liver disease	Probiotics	Only a registration. PROSPERO CRD42023472527	Yes	After. 2024-01-08. Submitted 19 December 2023	ROB-1	Yes	The original contributions presented in the study are included in the article/Supplementary Material. Further inquiries can be directed to the corresponding authors.	No	N/A	No	N/A	N/A	Frontiers in Cellular and Infection Microbiology	no			Yes	For both preprint and materials			269
199	Meta-analysis of the efficacy and safety of Ginkgolide Meglumine Injection combined with Butylphthalide in the treatment of Acute Ischemic Stroke	Li Xin-Shuai	Pan-Feng Feng	cxia66@126.com	January 5, 2024	25	Acute Ischemic Stroke	Ginkgolide Meglumine Injection combined with Butylphthalide	Only a registration. PROSPERO CRD42023445014	Yes	Before. July 18. Submitted 2023-07-24	ROB-1	Yes	All relevant data are within the paper and its Supporting Information files.	File(s) containing data used in all analyses (e.g. Microsoft Excel or CSV spreadsheet, or RevMan file containing all study effect estimates included in meta-analyses)	Journalhomepage via Figshare	Yes	PLOS journals require authors to make all data necessary to replicate their study’s findings publicly available without restriction at the time of publication. When specific legal or ethical restrictions prohibit public sharing of a data set, authors must indicate how others may obtain access to the data. When submitting a manuscript, authors must provide a Data Availability Statement describing …	Mandatory	PLOS ONE	no			Yes	For both preprint and materials			288
107	The Pharyngeal Packs for Dental and Otolaryngological Surgery: A Meta-Analysis of High-Quality Randomized Controlled Trials	Xiaojuan Xie	Tao Guo	guotao@wfmc.edu.cn	January 16, 2024	10	Patients undergoing dental and otolaryngological surgeries	Pharyngeal pack	Only a registration. INPLASY202320002	Yes	Before. 1 Februay 2023	Cochrane Risk of Bias assessment tool	Yes	The original contributions presented in this study are included in the article. Further inquiries can be directed to the corresponding author. Data sharing does not applicable to this article as no data- sets were generated or analyzed during current study	No	N/A	Yes	We are committed to helping ensure you reach as many readers as possible, always in a spirit of openness and transparency. We encourage you to share your research to a public repository and cite this data in your research (please note that this is a requirement for some journals). You will need to publish a data availability statement with your article under this heading.	Encouraged	Ear, Nose & Throat Journal	no			Yes	For both preprint and materials			182
1665	Impact of haemostasis methods during ovarian cystectomy on ovarian reserve: a pairwise and network meta-analysis	Qin Xie	Xuezhou Yang	Xuezhou yang dryangxz@163.com	2024-02-26	10	Patients diagnosed with an ovarian cyst with a plan for ovarian cystectomy	One of the three haemostasis methods including suture or electrocoagulation (bipolar) or the haemostatic sealant was used	Only a registration. PROSPERO CRD42023467168	Yes	After. 06 Oct 2023. Submitted 06 Jul 2023	ROB-1	Yes	The authors confirm that the data supporting the findings of this study are available within the article [and/or] its supplementary materials.	No	N/A	Yes	This journal applies the Taylor & Francis share upon reasonable request data sharing policy. Authors agree to make data and materials supporting the results or analyses presented in their paper available upon reasonable request. It is up to the author to determine whether a request is reasonable. Authors are required to cite any data sets referenced in the article and provide a Data Availability …	Excpected	Journal of Obstetrics and Gynaecology	no			Yes	For both preprint and materials			200
99	The effects of behavioral intervention on anthropometric, clinical, and biochemical parameters in patients with polycystic ovary syndrome: a systematic review and meta-analysis	Min Xie	Jing Zhang	Jing Zhang jingzhang110914@126.com	28 February 2024	8	Patients with polycystic ovary syndrome	Behavioral interventions	Only a registration. PROSPERO CRD42023442875	Yes	Before. 2023-07-17. Submitted 20 September 2023	ROB-1	Yes	The original contributions presented in the study are included in the article/Supplementary Material. Further inquiries can be directed to the corresponding author.	No	N/A	No	N/A	N/A	Frontiers in endocrinology	no			Yes	For both preprint and materials			243
132	Effects of cognitive behavioral therapy on anxiety and depressive symptoms in advanced cancer patients: A meta-analysis	Wangjie Xia	Li Tian	zyl791225@163.com (Y. Zhu), tianlisz@suda.edu.cn (L. Tian)	2024-01-20	15	Anxiety and depressive symptoms in advanced cancer patients	cognitive behavioral therapy	Neither are cited	N/A	N/A	ROB-2	Yes	The authors have full control of all primary data and agree to allow the journal to review the data if requested	No	N/A	Yes	To foster transparency, you are encouraged to state the availability of any data at submission. Ensuring data is available may be a requirement of your funding body or institution. If your data is unavailable to access or unsuitable to post, you can state the reason why (e.g., your research data includes sensitive or confidential information such as patient data) during the submission process. Th…	Encouraged	General Hospital Psychiatry	no			Yes	For both preprint and materials			197
266	The effects of different intermittent fasting regimens in people with type 2 diabetes: a network meta-analysis	Wen Xiaoyu	Lai Li	Lai Li laili_j@163.com	2024-01-25	13	Type 2 diabetics (age > 18 years, meeting the diagnostic criteria for diabetes mellitus published by the World Health Organization in 1999)	Intermittent fasting regimens	Neither are cited	N/A	N/A	ROB-1	Yes	The original contributions presented in the study are included in the article/supplementary materials, further inquiries can be directed to the corresponding author.	No	N/A	No	N/A	N/A	Frontiers in Nutrition	no			Yes	For both preprint and materials			224
222	Efficacy and safety of anlotinib in combination with immune checkpoint inhibitors or not as advanced non-small cell lung cancer treatment: a systematic review and network meta-analysis	Zhengyu Wu	Shan Gao	gaoshan@ahmu.edu.cn	Apr 30, 2024	14	Advanced non-small cell lung cancer treatment	Anlotinib in combination with immune checkpoint inhibitors	Neither are cited	N/A	N/A	ROB-1	No	N/A	No	N/A	Yes	If an original article includes any data that are not publicly available, the authors are required to fill in a data-sharing statement form, which should be submitted along with their manuscript. If the article is accepted for publication, the Data Availability Statement (form) will be published online alongside the article	Excpected	Translational Cancer Research	no			Yes	For both preprint and materials			229
272	Therapeutic drug monitoring of mycophenolic acid and clinical outcomes of lupus nephritis: a systematic review and meta-analysis	Thunyatorn Wuttiputhanun	Yingyos Avihingsanon	suwasin.u@gmail.com	January 17/2024	16	Lupus nephritis	Therapeutic drug monitoring of mycophenolic acid	Only a registration. PROSPERO CRD42023422371	Yes	Before. 18 May 2023. Submitted 30 october 2023	Newcastle-Ottawa Scales (NOS) quality assessment	Yes	Data are available upon reasonable request. All data relevant to this study have been included in the manuscript. The data code supporting the findings of this study is available from the corresponding author on reasonable request.	File(s) containing data used in all analyses (e.g. Microsoft Excel or CSV spreadsheet, or RevMan file containing all study effect estimates included in meta-analyses)	Journal hompepage	Yes	Lupus Science & Medicine® adheres to BMJ’s Tier 3 data policy. We strongly encourage that data generated by your research that supports your article be made available as soon as possible, wherever legally and ethically possible. All research articles must contain a Data Availability Statement. For more information and FAQs, please see BMJ’s full Data Sharing Policy page. At present there is no ma…	Excpected	Lupus Science & Medicine	no			Yes	For both preprint and materials			185
135	Quality of life in ovarian cancer patients treated with bevacizumab: a meta-analysis	Di Wu	Anchang Liu	anchangLiu03@163.com	24 Oct 2023	4	Ovarian cancer	Bevacizumab plus chemotherapy (BEV-CT) versus chemotherapy (CT)	Only a registration. PROSPERO CRD42023412998	Yes	Before. 16 Apr 2023. Submitted 22 Aug 2023	ROB-1	No	N/A	No	N/A	Yes	This journal applies the Taylor & Francis share upon reasonable request data sharing policy. Authors agree to make data and materials supporting the results or analyses presented in their paper available upon reasonable request. It is up to the author to determine whether a request is reasonable. Authors are required to cite any data sets referenced in the article and provide a Data Availability …	Encouraged	Expert Opinion on Drug Safety	no			Yes	For both preprint and materials			187
50	Psychological and attentional outcomes following acute mindfulness induction among high anxiety individuals: A systematic review and meta-analysis	Monique Williams	Allison J. Matthews	Monique.Williams@utas.edu.au (M. Williams)	2023-12-12	5	Adult participants assessed as having high levels of general, generalised or trait anxiety on validated self-report measures or a formal diagnosis of generalised anxiety disorder were included in this review. Participants needed to be aged 17 and 70 years to be included.	A single-session mindfulness induction intervention.	Only a registration. PROSPERO CRD42021222389	Yes	Before. 09 January 2021	ROB-2 or ROBINS-I	Yes	Materials, including extracted data from included studies, data used for analyses, analytic code, and other materials used in the review will be provided to researchers upon reasonable request to the corresponding author	File(s) containing (unprocessed) data extracted from included studies	Journal homepage	Yes	To foster transparency, you are encouraged to state the availability of any data at submission. Ensuring data is available may be a requirement of your funding body or institution. If your data is unavailable to access or unsuitable to post, you can state the reason why (e.g., your research data includes sensitive or confidential information such as patient data) during the submission process. Th…	Encouraged	Journal of Psychiatric Research	no			Yes	For both preprint and materials			228
27	The Effect of Scalp Nerve Block on Postoperative Analgesia and Stress Response in Patients Undergoing Craniotomy: A Meta-Analysis	Xiaojing Wei	Zhixue Wang	propofol2012@cdmc.edu.cn	2024-10-01	23	Patients Undergoing Craniotomy	Scalp Nerve Block	Neither are cited	N/A	N/A	ROB-1	Yes	The datasets used and/or analyzed during the current study are available from the corresponding author upon reasonable request	No	N/A	No	N/A	N/A	Alternative Therapies in Health and Medicine	no			Yes	For both preprint and materials			266
66	Meta-analysis of perioperative outcomes and safety of percutaneous nephrostomy versus retrograde ureteral stenting in the treatment of acute obstructive upper urinary tract infection	Xidong Wang	Jitao Wu	doctorcuiys@163.com	April 12, 2024	7	Acute obstructive upper urinary tract infections	Percutaneous nephrostomy versus retrograde ureteral stenting	Only a registration. PROSPERO CRD42022352474	Yes	Before. 20 August 2022	ROB-1	Yes	Availability of data and materials Not applicable.	No	N/A	Yes	We are committed to helping ensure you reach as many readers as possible, always in a spirit of openness and transparency. We encourage you to share your research to a public repository and cite this data in your research (please note that this is a requirement for some journals). You will need to publish a data availability statement with your article under this heading.	Encouraged	Therapeutic Advances in Urology	no			Yes	For both preprint and materials			237
218	The Effect of Distraction Techniques on Pain, Fear, and Anxiety in Children Undergoing Circumcision: A Meta- Analysis of Randomized Controlled Trials	Xiaofeng Wang	Jitao Wu	wjturology@163.com	2024 Feb 15	7	Pain, anxiety, and fear in children under 18 years old undergoing circumcision during the perioperative period	Interventions (such as video, music, interactive games, etc.) that can play a distracting role on physiological or psychological stress responses	Only a registration. PROSPERO CRD42023479199	Yes	After. 14 Nov 2023. Submitted 1 November 2023	ROB-2	No	N/A	No	N/A	Yes	We are committed to helping ensure you reach as many readers as possible, always in a spirit of openness and transparency. We encourage you to share your research to a public repository and cite this data in your research (please note that this is a requirement for some journals). You will need to publish a data availability statement with your article under this heading.	Encouraged	American Journal of Men's Health	no			Yes	For both preprint and materials			291
241	Preserving the left colonic artery in radical sigmoid and rectal cancer surgery is feasible A meta-analysis	Xin Wang	Qingqiang Yang	yangqingqiang121@163.com	January 26, 2024.	15	Sigmoid and rectal cancer patients with radical surgery	Preservation of left colonic artery (low ligation) versus nonpreservation of left colonic artery (high ligation)	Neither are cited	N/A	N/A	ROB-1	Yes	All data generated or analyzed during this study are included in this published article [and its supplementary information files]	No	N/A	Yes	Medicine®​ requires authors to include in any articles that report results derived from research data to include a Data Availability Statement. The provision of a Data Availability Statement will be verified as a condition of publication. Data Availability Statements should include information on where data supporting the results reported in the article can be found including, where applicable, h…	Excpected	Medicine	no			Yes	For both preprint and materials			332
240	Efficacy and Safety of Cold Snare Polypectomy versus Cold Endoscopic Mucosal Resection for Resecting 3–10 mm Colorectal Polyps: Systematic Review and Meta-Analysis of Randomized Controlled Trials	Shao-Tong Wang	Rui Ji	Rui Ji, qljirui @ email.sdu.edu.cn	January 10, 2024	7	3–10 mm Colorectal Polyps	Cold Snare Polypectomy versus Cold Endoscopic Mucosal Resection	Only a registration. PROSPERO CRD42023439829	Yes	Before. 16 Aug 2023. Submitted September 26, 2023	ROB-1	Yes	All data analyzed in this study are incorporated within the manuscript. For any further inquiries, please reach out to the corresponding author.	No	N/A	Yes	We strongly encourage authors to make all the datasets on which the conclusions of the manuscript are based available. Online supplementary material is hosted for free with a published article. For ease of reader access, we strongly recommend that files be less than 10 MB. Authors wishing to associate larger amounts of supplementary material with their article should deposit their data in an appr…	Encouraged	Digestion	no			Yes	For both preprint and materials			427
270	Electromyographic biofeedback therapy for improving limb function after stroke: A systematic review and meta-analysis	Rui Wang	Juebao Li	lijuebao@126.com (JL); wk1982405@163.com (KW)	January 11, 2024	10	Patients with hemiplegia after stroke (cerebral infarction or cerebral hemor- rhage) met the diagnostic criteria of stroke revised by the fourth National Cerebrovascular Academic Conference in 1996 by clinical diagnosis and CT or MRI examination	Electromyographic biofeedback therapy for improving limb function	Only a registration. PROSPERO CRD42022354363	Yes	Before. 29 Aug 2022	ROB-2	Yes	All relevant data are within the paper and its Supporting information files.	No	N/A	Yes	PLOS journals require authors to make all data necessary to replicate their study’s findings publicly available without restriction at the time of publication. When specific legal or ethical restrictions prohibit public sharing of a data set, authors must indicate how others may obtain access to the data. When submitting a manuscript, authors must provide a Data Availability Statement describing …	Mandatory	PlosOne	no			Yes	For both preprint and materials			312
1644	The effects of incretin-based therapies on weight reduction and metabolic parameters in children with obesity: A systematic review and meta-analysis	Jian-Ying Wang	Shih-Ming Chen	ymkbaz60@gmail.com	10 January 2024	15	Children with obesity	Incretin-based therapies	Only a registration. PROSPERO CRD42022376724	Yes	Before. 28 Nov 2022	ROB-2 or NOS	No	N/A	No	N/A	Yes	Obesity Reviews encourages authors to share the data and other artefacts supporting the results in the paper by archiving it in an appropriate public repository. Authors should include a data accessibility statement, including a link to the repository they have used, in order that this statement can be published alongside their paper.	Encouraged	Obesity Reviews	no			Yes	For both preprint and materials			179
170	Splenectomy versus splenic preservation in total gastrectomy for gastric cancer: a systematic review and meta-analysis comparing survival benefits and short-term complications	Da Wang	Hui Cai	Hui Cai caialonteam@163.com	2024-04-03	26	Individuals with pathologically confirmed gastric adenocarcinoma	Splenectomy versus splenic preservation in total gastrectomy for gastric cancer	Only a registration. PROSPERO CRD42023412942	Yes	Before. 10 April 2023	Newcastle-Ottawa Scale	Yes	All data generated or analyzed during this study are included in this published article.	No	N/A	Yes	This journal applies the Taylor & Francis share upon reasonable request data sharing policy. Authors agree to make data and materials supporting the results or analyses presented in their paper available upon reasonable request. It is up to the author to determine whether a request is reasonable. Authors are required to cite any data sets referenced in the article and provide a Data Availability …	Excpected	Postgraduate Medicine	no			Yes	For both preprint and materials			241
261	Comparative efficacy of different repetitive transcranial magnetic stimulation protocols for lower extremity motor function in stroke patients: a network meta-analysis	Chengshuo Wang	Liang Wu	Liang Wu 1972wuliang@sina.com	2024-02-15	38	Stroke patients with lower extremity dysfunction who were diagnosed according to the stroke diagnostic criteria formulated by The Fourth National Cerebrovascular Disease Conference in 1995	Repetitive transcranial magnetic stimulation protocols for lower extremity motor function	Only a registration. PROSPERO CRD42023474215	Yes	Before. 30 Oct 2023. Submitted 7 December 2023	ROB-1	Yes	T he original contributions presented in the study are included in the article/Supplementary material, further inquiries can be directed to the corresponding authors.	File(s) containing (unprocessed) data extracted from included studies	Journal homepage	No	N/A	N/A	Frontiers in Neuroscience	no			Yes	For both preprint and materials			289
129	Efficacy of High‑dose Liraglutide 3.0 mg in Patients with Poor Response to Bariatric Surgery: Real‑world Experience and Updated Meta‑analysis	Federica Vinciguerra	Lucia Frittitta	Federica Vinciguerra vinciguerrafederica@gmail.com	6 January 2024	Indeterminate	Patients with Poor Response to Bariatric Surgery	High‑dose Liraglutide 3.0 mg	Neither are cited	N/A	N/A	National Heart, Lung, and Blood Institute Quality Assessment Tool for Observational Studies	Yes	The raw data supporting the conclusions of this article will be made available by the authors without undue reservation.	No	N/A	Yes	All original research must include a data availability statement. This statement should explain how to access data supporting the results and analysis in the article, including links/citations to publicly archived datasets analysed or generated during the study.	Excpected	Obesity surgery	no			Yes	For preprint, materials and clarification			362
1959	Efficacy of Botulinum Toxin in the Treatment of Cutaneous Flushing: A Systematic Review and Meta-Analysis	Natalie Vincent	Joely Kaufman	nmw50@med.miami.edu	2024-04-01	9	Patients with cutaneous flushing	Botulinum Toxin	Neither are cited	N/A	N/A	ROB-2 or methodological index for non- randomized studies	No	N/A	No	N/A	No	N/A	N/A	Dermatologic Surgery journal	no			Yes	For both preprint and materials			311
212	Dairy Intake and Risk of Cognitive Decline and Dementia: A Systematic Review and Dose-Response Meta-Analysis of Prospective Studies	Fanny Villoz	Patricia O. Chocano-Bedoya	patricia.chocano@biham.unibe.ch	1 December 2023	15	Adults without known chronic conditions	Dairy Intake	Only a registration. PROSPERO CRD42020192395	Yes	Before. 24 July 2020	Nutrition Quality Evaluation Strengthening Tools	Yes	Data described in the manuscript, code book, and analytic code will be made available upon request, pending application and approval of the corresponding author.	File(s) containing citations of all records that were screened and excluded	Journal homepage	Yes	This journal encourages you to cite underlying or relevant datasets in your manuscript by citing them in your text and including a data reference in your Reference List. Data references should include the following elements: author name(s), dataset title, data repository, version (where available), year, and global persistent identifier. Add [dataset] immediately before the reference so we can pr…	Encouraged	Advances in Nutrition	no			Yes	For both preprint and materials			240
1847	Effectiveness of animal-assisted therapy and pet-robot interventions in reducing depressive symptoms among older adults: A systematic review and meta-analysis	David Villarreal-Zegarra	Nikol Mayo-Puchoc	davidvillarreal@ipops.pe, drvillarrealv@ucvvirtual.edu.pe (D. Villarreal-Zegarra), teoyllescas0110@gmail.com (T. Yllescas-Panta)	15 January 2024	23	Depressive symptoms among older adults	Animal-assisted therapy and pet-robot interventions	Only a registration. PROSPERO CRD42023393740	Yes	Before. 22 May 2023	ROB-2	No	N/A	File(s) containing citations of all records that were screened and excluded	Journal homepage	Yes	To foster transparency, you are encouraged to state the availability of any data at submission. Ensuring data is available may be a requirement of your funding body or institution. If your data is unavailable to access or unsuitable to post, you can state the reason why (e.g., your research data includes sensitive or confidential information such as patient data) during the submission process. Th…	Encouraged	Complementary Therapies in Medicine	no			Yes	For both preprint and materials			268
38	Long-Term Outcomes of Mechanical Versus Bioprosthetic Aortic Valve Replacement: A Systematic Review and Meta-Analysis	Dilip K. Vankayalapati	Christian A. Than	Christian A. Than, c.than@uq.edu.au	01/19/2024	13	Adult participants 50 to 70 years of age who underwent Aortic Valve Replacement	Mechanical Versus Bioprosthetic Aortic Valve Replacement	Only a registration. PROSPERO CRD42021278777	Yes	Before. 20 Jul 2023	Newcastle-Ottawa Scale	Yes	With the publication, the data set used for this meta-analysis will be shared upon request from the study authors.	No	N/A	Yes	Authors are encouraged to formally cite any datasets stored in external repositories that are mentioned within their manuscript, including the main datasets that are the focus of the submission, as well as any other datasets that have been used in the work. For previously published datasets, authors should cite both the related research articles and the datasets themselves. Appropriate citation o…	Encouraged	Cureus	no			Yes	For both preprint and materials	Yes	No	280
47	The effects of time-restricted eating versus habitual diet on inflammatory cytokines and adipokines in the general adult population: a systematic review with meta-analysis	Laurent Turner	Ruben Fernandez-Rodríguez	leonie.heilbronn@adelaide.edu.au	20 October 2023	25	Individuals aged over 18 y	Time-restricted eating versus habitual diet	Only a registration. PROSPERO CRD42022358162	Yes	Before. 17 Sep 2022	ROBINS-I or ROB-2	Yes	Data described in the manuscript, code book, and analytic code will be made available upon reasonable request pending application and approval	File(s) containing citations of all records that were screened and excluded	Journal homepage	Yes	This journal encourages you to cite underlying or relevant datasets in your manuscript by citing them in your text and including a data reference in your Reference List. Data references should include the following elements: author name(s), dataset title, data repository, version (where available), year, and global persistent identifier. Add [dataset] immediately before the reference so we can pr…	Encouraged	The American Journal of Clinical Nutrition	no			Yes	For both preprint and materials	Yes	No Review related materials were shared in the supplementary files	353
288	Effect of tirzepatide on glycaemic control and weight loss compared with other glucagon-like peptide-1 receptor agonists in Japanese patients with type 2 diabetes mellitus	Shunichiro Tsukamoto	Kouichi Tamura	hiro1234@yokohama-cu.ac.jp t206044g@yokohama-cu.ac.jp	12 October 2023	18	Japanese patients with type 2 diabetes mellitus	Tirzepatide on glycaemic control and weight loss compared with other glucagon-like peptide-1 receptor agonists	Only a registration. PROSPERO CRD42023438969	Yes	Before. 23 June 2023. Submitted 4 August 2023	ROB-1	Yes	The data from this article will be shared upon reasonable request to the corresponding author	File(s) containing (unprocessed) data extracted from included studies	Journal homepage	Yes	The journal encourages authors to share the data and other artefacts supporting the results in the paper by archiving it in an appropriate public repository. Authors should include a data accessibility statement, including a link to the repository they have used, in order that this statement can be published alongside their paper.	Encouraged	Diabetes, Obesity and Metabolism	no			Yes	For both preprint and materials			300
150	Portable robots for upper-limb rehabilitation after stroke: a systematic review and meta-analysis	Kevin c. tseng	alice M. Wong	Kevin c. Tseng ktseng@pddlab.org	2024-04-18	9	Stroke	Portable robots for upper-limb rehabilitation	Neither are cited	N/A	N/A	PeDro Scale	Yes	The datasets used and/or analysed during the current study available from the corresponding author on reasonable request	No	N/A	Yes	his journal applies the Taylor & Francis share upon reasonable request data sharing policy. Authors agree to make data and materials supporting the results or analyses presented in their paper available upon reasonable request. It is up to the author to determine whether a request is reasonable. Authors are required to cite any data sets referenced in the article and provide a Data Availability S…	Encouraged	Annals of Medicine	no			Yes	For both preprint and materials			344
206	Oral Anticoagulation Versus Antiplatelet Treatment After Mitral Valve Repair: A Systematic Review and Meta-Analysis	Anton Tomšič	Meindert Palmen	a.tomsic@lumc.nl	November 3, 2023	5	Patients undergone Mitral Valve Repair	Oral Anticoagulation Versus Antiplatelet Treatment	Neither are cited	N/A	N/A	ROBINS-I	Yes	All data used in the current meta-analysis have been extracted from previously published articles	No	N/A	Yes	To foster transparency, you are encouraged to state the availability of any data at submission. Ensuring data is available may be a requirement of your funding body or institution. If your data is unavailable to access or unsuitable to post, you can state the reason why (e.g., your research data includes sensitive or confidential information such as patient data) during the submission process. Th…	Encouraged	The American Journal of Cardiology	no			Yes	For both preprint and materials			209
24	Neoadjuvant Immune Checkpoint Inhibitors in hepatocellular carcinoma: a meta-analysis and systematic review	Chunhong Tian	Xiongwen Wang	Gaofei Feng zlkfzx2020@163.com Dayong Zheng zhengdy@smu.edu.cn Xiongwen Wang awen681029@163.com	19 February 2024	11	Hepatocellular carcinoma	Neoadjuvant Immune Checkpoint Inhibitors	Only a registration. PROSPERO CRD42023474276	Yes	Before. 30 Oct 2023. Submitted 09 December 2023	Methodological Index for Non-Randomized Studies	No	N/A	No	N/A	No	N/A	N/A	Frontiers in Immunology	no			Yes	For both preprint and materials			193
1946	Comparison of pharmacological thrombolysis with mechanical thrombectomy in thrombosed arteriovenous fistulas and grafts: a systemic review and meta-analysis	T.K.C. Tay	K.H. Tay	tay.kiang.hiong@singhealth.com.sg (K.H. Tay)	2024-01-23	17	Thrombosed arteriovenous fistulas and grafts	Comparison of pharmacological thrombolysis with mechanical thrombectomy	Neither are cited	N/A	N/A	ACROBAT-NRSI tool or ROB-2	No	N/A	No	N/A	Yes	This journal encourages you to cite underlying or relevant datasets in your manuscript by citing them in your text and including a data reference in your Reference List. Data references should include the following elements: author name(s), dataset title, data repository, version (where available), year, and global persistent identifier. Add [dataset] immediately before the reference so we can pr…	Encouraged	Clinical Radiology	no			Yes	For both preprint and materials			219
292	Hypothermic oxygenated perfusion in liver transplantation: a meta-analysis of randomized controlled trials and matched studies	Gang Tang	Rongxing Zhou	zhourongxing@vip.163.com (R. Zhou)	2023-09-21	11	Patients undergoing liver transplantation	Hypothermic oxygenated machine perfusion	Only a registration. PROSPERO CRD42023435615	Yes	Before. 04 Jul 2023. Submitted 18 July 2023	ROB-2 or Newcastle–Ottawa Scale	Yes	The raw data were all collected in the included studies. We declare the authenticity of the data. No datasets were generated or analyzed during the current study	File(s) containing (unprocessed) data extracted from included studies	Journal hompage	No	N/A	N/A	The International Journal of Surgery	no			Yes	For both preprint and materials			207
103	Clinically significant effects of gait modification on knee pain: A systematic review and meta-analysis	Hiroyuki Tamura	Ryo Tanaka	ryotana@hiroshima-u.ac.jp	January 1, 2024	9	Knee osteoarthritis	Gait modification	Only a registration. UMIN 000045647	Yes	Before	PEDro scale	No	N/A	No	N/A	Yes	We are committed to helping ensure you reach as many readers as possible, always in a spirit of openness and transparency. We encourage you to share your research to a public repository and cite this data in your research (please note that this is a requirement for some journals). You will need to publish a data availability statement with your article under this heading.	Encouraged	Journal of Back and Musculoskeletal Rehabilitation	no			Yes	For both preprint and materials			200
30	Effects of mind-body therapies on schizophrenia: A systematic review and network meta-analysis	Yuqin Su	Guodong Zhang	syq247@email.swu.edu.cn (Y. Su), lygd777@swu.edu.cn (G. Zhang)	6 January 2024	22	Patients with schizophrenia	Different mind-body therapy methods were deployed in the inter- vention group, and the control group underwent routine care and rehabilitation (including regular exercise)	Neither are cited	N/A	N/A	ROB-1	No	N/A	No	N/A	Yes	Encourage and support researchers to share research data where appropriate and at the earliest opportunity, for example, by enhancing our submission processes to make this easier	Encouraged	Schizophrenia Research	no			Yes	For both preprint and materials			308
154	Risk of secondary immune thrombocytopenia following alemtuzumab treatment for multiple sclerosis: a systematic review and meta-analysis	Yuying Sun	Xia Zhou	Xia Zhou Lusy2000@126.com	2024-04-10	15	Multiple sclerosis	Alemtuzumab treatment	Only a registration. INPLASY202430007	Yes	After. 1 March 2024. Submitted 24 January 2024	Newcastle-Ottawa Scale	Yes	The original contributions presented in the study are publicly available. This data can be found here: https://data.mendeley.com/datasets/dpj8rvx68r/1.	File(s) containing data used in all analyses (e.g. Microsoft Excel or CSV spreadsheet, or RevMan file containing all study effect estimates included in meta-analyses)	Journal hompage, data presented in Mendeley webpage	No	N/A	N/A	Frontiers in neurology	no			Yes	For both preprint and materials			376
82	Clinical effectiveness of ferric carboxymaltose (iv) versus iron sucrose (iv) in treatment of iron deficiency anaemia in pregnancy: A systematic review and meta-analysis	G. Srimathi	Beena Joshi	joshib@nirrch.res.in	2024-01-01	18	Pregnant women of reproductive age (15-49 yr) in their second and third trimesters, diagnosed with moderate-to-severe iron deficiency anaemia (Hb <9 g/dl) and not responding to oral iron therapy	Ferric carboxymaltose (iv) versus iron sucrose (iv)	Only a registration. PROSPERO CRD42022306092	Yes	Before. 03 Jan 2023. Submitted February 09, 2023	ROB-2, ROBINS-I, Appraisal tool for Cross-Sectional Studies, Critical Appraisal Skills Programme	No	N/A	File(s) containing (unprocessed) data extracted from included studies	Journal homepage	No	N/A	N/A	Indian Journal of Medical Research	no			Yes	For both preprint and materials	Yes	No There was no preprint or other materials shared except for the materials already made available	214
4	Treatment for anxiety, depression, and stress in pregnant people experiencing antepartum hospitalization: a systematic review and meta-analysis	John R. Soehl	Emily S. Miller	jsoehl@wihri.org	January 23, 2025	3	Pregnant people experiencing antepartum hospitalization	Treatment for anxiety, depression, and stress	Only a registration. PROSPERO CRD42023444189	Yes	Before. 21 Jul 2023	ROB-2	No	N/A	No	N/A	Yes	To foster transparency, you are encouraged to state the availability of any data at submission. Ensuring data is available may be a requirement of your funding body or institution. If your data is unavailable to access or unsuitable to post, you can state the reason why (e.g., your research data includes sensitive or confidential information such as patient data) during the submission process. Th…	Encouraged	American Journal of Obstetrics & Gynecology MFM	no			Yes	For both preprint and materials	No The email account was inactive		182
111	Amantadine for functional improvement in patients with traumatic brain injury: A systematic review with meta-analysis and trial sequential analysis	Hantz Filbert C. Siy	Michael Louis A. Gimenez	hantzsiy3@gmail.com (H.F.C. Siy)	23 February 2024	3	Traumatic brain injury	Amantadine	Neither are cited	N/A	N/A	Indeterminate	No	N/A	No	N/A	Yes	This journal encourages and enables you to share data that supports your research publication where appropriate, and enables you to interlink the data with your published articles. Research data refers to the results of observations or experimentation that validate research findings, which may also include software, code, models, algorithms, protocols, methods and other useful materials related t…	Encouraged	Brain and Spine	no			Yes	For preprint, materials and clarification			341
291	Effect of Fibrate Treatment on Circulating Adipokine Levels: A Systematic Review and Meta-analysis of Randomized Clinical Trials	Luis E. Simental-Mendía	Tannaz Jamialahmadi	luis_simental81@hotmail.com	24 January 2024	22	Adults with conditions related to metabolic abnormalities	Fibrate treatment	Neither are cited	N/A	N/A	ROB-1	No	N/A	No	N/A	Yes	Encourage and support researchers to share research data where appropriate and at the earliest opportunity, for example, by enhancing our submission processes to make this easier	Encouraged	Archives of Medical Research	no			Yes	For both preprint and materials	Yes	No The requested information is not available	228
1760	Asystematic review and meta-analysis of the efficacy of vonoprazan for proton pump inhibitor-resistant gastroesophageal reflux disease	Daniel Martin Simadibrata	Ronnie Fass	rfass@metrohealth.org	2024-01-23	12	Proton pump inhibitor-resistant gastroesophageal reflux disease	Vonoprazan	Only a registration. PROSPERO CRD42023422207	Yes	Indeterminate	Modified Newcastle-Ottawa Scale	Yes	The data are available upon reasonable request from the corresponding author	File(s) containing (unprocessed) data extracted from included studies	Journal hompage	Yes	The journal encourages authors to share the data and other artefacts supporting the results in the paper by archiving it in an appropriate public repository. Authors should include a data accessibility statement, including a link to the repository they have used, in order that this statement can be published alongside their paper	Encouraged	Journal of Gastroenterology and Hepatology	no			Yes	For both preprint and materials			219
305	Less invasive surfactant administration versus intubation-surfactant-extubation in the treatment of neonatal respiratory distress syndrome: a systematic review and meta-analyses	Rita C. Silveira	Renato Soibelmann Procianoy	drarita.c.s@gmail.com (R.C. Silveira)	21 June 2023	16	Premature infants with respiratory distress syndrome and gestational age of less than 36 weeks	Less invasive surfactant administration versus intubation-surfactant-extubation	Only a registration. PROSPERO CRD42021241287	Yes	Before. 06 Apr 2021	ROB-1	No	N/A	No	N/A	Yes	To foster transparency, we encourage you to state the availability of your data in your submission. This may be a requirement of your funding body or institution. If your data is unavailable to access or unsuitable to post, you will have the opportunity to indicate why during the submission process, for example by stating that the research data is confidential. The statement will appear with your…	Encouraged	Jornal de Pediatria	no			Yes	For both preprint and materials	Yes	No No review-related materials (such as extracted data, analytic code, or additional supporting files) were shared publicly beyond what is included in the published article and its supplementary materials.	275
97	Improving Motor Proficiency in Children with Developmental Delays: A Meta-Analysis Evaluating the Impact of Motor Skills Interventions	Maha Siddiqui	Batool Hassan	sumaira.farooqui@zu.edu.pk	25-01-2024	8	Children aged ≤18 years diagnosed with Autism Spectrum Disorder, Down Syndrome, Cerebral Palsy, Intellectual Disability, and Attention Deficit Hyperactivity Disorder	Physical therapy interventions, including ball therapy, balance, sports, motor and object control skills, and virtual reality versus control/conventional or any other form	Neither are cited	N/A	N/A	ROB-1	No	N/A	No	N/A	No	N/A	N/A	Journal of Intellectual Disability - Diagnosis and Treatment	no			Yes	For both preprint and materials	Yes	No	279
106	Baroreflex activation therapy for heart failure with reduced ejection fraction: A comprehensive systematic review and meta-analysis	Ruijie Shi	Xiaohu Chen	chenxhdoctor@126.com (X. Chen)	9 January 2024	4	Resting heart rate between 60 and 100 beats/minute, (2) 6-min walk test (6MWT) between 150 and 450 m, (3) left ventricular ejection fraction < 40 %, (4) New York Heart Association (NYHA) class-III HF, (5) ready to undergo surgical treatment, (6) provides informed consent, (7) Period of observation: 3–6 months	Baroreflex activation therapy	Neither are cited	N/A	N/A	ROB-1	Yes	The original contributions presented in the study are included in the article. Further inquiries can be directed to the corresponding authors	No	N/A	Yes	To foster transparency, you are required to state the availability of any data at submission in line with the research data guidance above. Ensuring data is available may be a requirement of your funding body or institution. If your data is unavailable to access or unsuitable to post, you can state the reason why (e.g., your research data includes sensitive or confidential information such as pat…	Encouraged	Heliyon	no			Yes	For both preprint and materials			181
25	Effects of Preoperative Oral Carbohydrate on Perioperative Maternal Outcomes Undergoing Cesarean Section: A Systematic Review and Meta-Analysis	Haibin Shi	Bin Zhu	Bin Zhu zhubinhfy@163.com	31 March 2024	9	Pregnant women undergoing elective cesarean section	Oral carbohydrate intervention before surgery	Only a registration. PROSPERO CRD42020177211	Yes	Before. 05 Jul 2020	ROB-1	Yes	No data were used to support this study	No	N/A	Yes	Authors must include a data availability statement with their submission. When submitting a manuscript, submitting authors will be asked to select from several pre-written statements or use the text editor to tell us about data availability with regard to their submission. Review our Data Sharing Policy to understand which data availability statement is right for your submission.	Expected	Anesthesiology Research and Practice	no			Yes	For both preprint and materials			196
96	The effects of treating GERD on the outcomes of otitis media with effusion: A systematic review and meta-analysis	Dike Shi	Jian Chen	2314044@zju.edu.cn (D. Shi)	2023-09-25	16	Gastroesophageal reflux disease and otitis media with effusion	Any form of treatment	Neither are cited	N/A	N/A	ROB-1 or NOS scale	Yes	Supportive data for this manuscript are available from the corre- sponding author upon reasonable request	No	N/A	Yes	To foster transparency, you are encouraged to state the availability of any data at submission. Ensuring data is available may be a requirement of your funding body or institution. If your data is unavailable to access or unsuitable to post, you can state the reason why (e.g., your research data includes sensitive or confidential information such as patient data) during the submission process. Th…	Encouraged	American Journal of Otolaryngology	no			Yes	For both preprint and materials			207
203	Efficacy and Safety of Continuous Glucose Monitoring and Intermittently Scanned Continuous Glucose Monitoring in Patients With Type 2 Diabetes: A Systematic Review and Meta-analysis of Interventional Evidence	Samuel Seidu	Pratik Choudhary	Samuel Seidu, sis11@ leicester.ac.uk	December 20 2023	26	Patients With Type 2 Diabetes	Continuous Glucose Monitoring and Intermittently Scanned Continuous Glucose Monitoring	Only a registration. PROSPERO CRD42023444691	Yes	Before. 17 Aug 2023. Submitted 30 Aug	ROB-1	No	N/A	No	N/A	Yes	The ADA supports the efforts of researchers, funders, and agencies to make underlying research data and resources accessible, transparent, and easy to share. Diabetes Care encourages authors of original research studies to describe in their papers how readers can access the data and any critical resources supporting their reported findings, methods, and conclusions. “Data” is defined as the minim…	Encouraged	Diabetes Care	no			Yes	For both preprint and materials			266
200	Do surgical drains reduce the postoperative surgical complications following incisional hernia repair? A systematic meta‑analysis	V. Sanha	F. A. R. Elvir	V. Sanha valberto@ufcspa.edu.br	31 January 2024	6	Incisional hernia repair	Comparing the use of the drain vs. no-drain tubes to reduce complications	Only a registration. PROSPERO CRD42023452567	Yes	Before. 18 August 2023	ROB-2 or ROBINS-I	No	N/A	No	N/A	Yes	All authors are requested to make sure that all data and materials as well as software application or custom code support their published claims and comply with field standards. Please note that journals may have individual policies on (sharing) research data in concordance with disciplinary norms and expectations.	Encouraged	Hernia	no			Yes	For both preprint and materials	Yes	No The email account was inactive	241
85	Is oral consumption of dates (Phoenix dactylifera L. fruit) in the peripartum period effective and safe integrative care to facilitate childbirth and improve perinatal outcomes: a comprehensive revised systematic review and dose-response meta-analysis	Zahra Salajegheh	Masoomeh Asadi	Masoomeh Asadi Asadi.masoomeh@ymail.com	2 January 2024	48	Women aged 18-45 years who were in the third trimester of pregnancy (28-40 weeks of gestation), late pregnancy (32-42 weeks of gestation), intrapartum (the onset of labor to delivery of the neonate and the placenta), or postpartum (immediately after the placenta delivery to five months post-delivery) without a history of high-risk pregnancy, serious perinatal problems, or severe post-delivery com…	Administration of standard interventions plus oral consumption of dates fruit in any forms (i.e., pure, syrup, juice, extract, essence, or decoction) during peripartum (i.e., third trimester of pregnancy, late pregnancy, labor, or postpartum)	Only a registration. PROSPERO CRD42023399626	Yes	Before. 29 Mar 2023	ROB-2 or ROBINS-I	Yes	Data and materials are available by contacting the corresponding author	File(s) containing citations of all records that were screened and excluded	Journal hompage, via Figshare	Yes	All manuscripts must include an ‘Availability of data and materials’ statement. Data availability statements should include information on where data supporting the results reported in the article can be found including, where applicable, hyperlinks to publicly archived datasets analysed or generated during the study. By data we mean the minimal dataset that would be necessary to interpret, repli…	Encouraged	BMC Pregnancy and Childbirth	no			Yes	For both preprint and materials			317
155	Efficacy of sotrovimab on omicron BA.2, BA.4 and BA.5 subvariants of sars-cov-2 vs. other early therapies: a systematic review and meta-analysis of literature data	Antonio Russo	Nicola Coppola	Nicola Coppola nicola.coppola@unicampania.it	30 January 2024	4	Early phase of SARS-CoV-2 infection by BA.2, BA.4, BA.5 variants or in the historical period of dominance of BA.2, BA.4, BA.5 variants in the specific geographical area	Sotrovimab versus other antivirals	Neither are cited	N/A	N/A	Rob-2 or Newcastle-Ottawa Scale	Yes	The raw data supporting the conclusions of this article will be made available by the authors, without undue reservation	No	N/A	No	N/A	N/A	Frontiers in immunology	no			Yes	For both preprint and materials	Yes	No	225
237	Clinical relevance of resistance training in women with fibromyalgia: A systematic review and meta-analysis	Álvaro- José Rodríguez-Domínguez	José-Jesús Jiménez-Rejano	mrebollo@us.es	17 July 2023	14	Fibromyalgia in women	Resistance training	Only a registration. PROSPERO CRD42022312777	Yes	Before. 26 Mar 2022	PEDro scale	No	N/A	No	N/A	Yes	European Journal of Pain encourages authors to share the data and other artefacts supporting the results in the paper by archiving it in an appropriate public repository. Authors should include a data accessibility statement, including a link to the repository they have used, in order that this statement can be published alongside their paper.	Encouraged	European Journal of Pain	no			Yes	For both preprint and materials			387
141	Effectiveness of motor imagery in complex regional pain syndrome: A systematic review with meta-analysis	Marta Ríos-León	Patricia Martín- Casas	mriosl@sescam.jccm.es	24 January 2024	6	Complex regional pain syndrome	Motor imagery	Only a registration. PROSPERO CRD42023398815	Yes	Before. 08 May 2023	ROB-2	Yes	The data that support the findings of this study are avail- able from the corresponding author upon reasonable request.	No	N/A	Yes	This expects that data supporting the results in the paper will be archived in an appropriate public repository. Authors are required to provide a data availability statement to describe the availability or the absence of shared data. When data have been shared, authors are required to include in their data availability statement a link to the repository they have used, and to cite the data they …	Excpected	Pain Practice	no			Yes	For both preprint and materials			182
1738	The Efficacy of Ketoconazole Containing Regimens in Castration-Resistant Prostate Cancer: A Systematic Review and Meta-Analysis	Obaid Ur Rehman	Waqas Rasheed	i.obaidrehman5@gmail.com	10 January 2024	23	Castration-Resistant Prostate Cancer	Ketoconazole Containing Regimens	Only a registration. PROSPERO CRD42023466536	Yes	Before. 06 Oct 2023. Submitted 11 November	Joanna Briggs Institute Critical Appraisal Tools, or the National Institute of Health quality assessment tool	Yes	The datasets generated during and/or analyzed during the current study are available from the corresponding author on reasonable request.	No	N/A	Yes	To foster transparency, you are encouraged to state the availability of any data at submission. Ensuring data is available may be a requirement of your funding body or institution. If your data is unavailable to access or unsuitable to post, you can state the reason why (e.g., your research data includes sensitive or confidential information such as patient data) during the submission process. Th…	Encouraged	Clinical Genitourinary Cancer	no			Yes	For both preprint and materials			364
91	Transcatheter Edge-to-Edge Repair for Tricuspid Regurgitation—A Systematic Review and Meta-Analysis	Syeda Tayyaba Rehan	Muhammad Sohaib Asghar	sohaib_asghar123@yahoo.com	2023-08-29	15	Tricuspid Regurgitation	Transcatheter Edge-to-Edge Repair	Only a registration. PROSPERO CRD42023437184	Yes	Indeterminate	ROB-2 or Newcastle-Ottawa Scale	Yes	No data were generated or analyzed for or in support of this paper.	No	N/A	Yes	Data sharing enables others to reuse the results of experiments and supports the creation of new science that is built on previous findings, making the research process more efficient. Data sharing also supports transparency and reproducibility, building trust in science. Elsevier plays a key role in supporting researchers who want to store, share, discover and reuse data, and we are committed to…	Encouraged	Current Problems in Cardiology	no			Yes	For both preprint and materials			282
231	Comparative profiles of lubiprostone, linaclotide, and elobixibat for chronic constipation: a systematic literature review with meta-analysis and number needed to treat/harm	Satish S. Rao	Shin Fukudo	Yusuke Karasawa Yusuke.Karasawa@viatris.com	2 January 2024	24	Chronic constipation	Compare the approved dose of lubiprostone 48 mcg, linaclotide 145 mcg or 500 mcg, and elobixibat 10 mg or 15 mg	Neither are cited	N/A	N/A	ROB-2	Yes	All data generated or analyzed during this study are included in this published article and its supplementary information files.	File(s) containing (unprocessed) data extracted from included studies	Journal homepage	Yes	All manuscripts must include an ‘Availability of data and materials’ statement. Data availability statements should include information on where data supporting the results reported in the article can be found including, where applicable, hyperlinks to publicly archived datasets analysed or generated during the study. By data we mean the minimal dataset that would be necessary to interpret, repli…	Excpected	BMC Gastroenterology	no			Yes	For both preprint and materials			271
187	Antioxidant Supplementation for Erectile Dysfunction: Systematic Review and Meta-Analysis of Double-Blind, Randomized, Placebo-Controlled Trials	Ranjith Ramasamy	Larry E. Miller	larry@millerscientific.com	May 16, 2024	23	Erectile Dysfunction in adult men	Comparing non-prescription oral antioxidant supplementation to placebo	Only a registration. www.researchregistry.com (1691)	No. Refers to another review on knee replacements	N/A	ROB-1	No	N/A	No	N/A	Yes	This journal follows the data sharing policy described in “Data Sharing Statements for Clinical Trials: A Requirement of the International Committee of Medical Journal Editors (ICMJE)” (https://doi.org/10.3346/jkms.2017.32.7.1051). As of July 1, 2018 manuscripts submitted to ICMJE journals that report the results of interventional clinical trials must contain a data sharing statement as described…	Encouraged	The World Journal of Men’s Health	no			Yes	For both preprint and materials			226
146	Effect of vitamin B 2, vitamin C, vitamin D, vitamin E and folic acid in adults with essential hypertension: a systematic review and network meta- analysis	Shangwen Qi	Hua Jin	lanzhoujinhua@ 126.com	January 30, 2024	23	The participants were adults (≥18 years old and of both sexes) with essential hypertension	We included RCTs comparing vitamins with placebo or other vitamins as oral therapy for hypertension	Only a registration. PROSPERO CRD42022352332	Yes	Before. 19 August 2022	ROB-2	Yes	All data relevant to the study are included in the article or uploaded as supplementary information. Not applicable.	File(s) containing (unprocessed) data extracted from included studies File(s) containing data used in all analyses (e.g. Microsoft Excel or CSV spreadsheet, or RevMan file containing all study effect estimates included in meta-analyses) File(s) containing citations of all records that were screened and excluded	Journal hompepage	Yes	BMJ Open adheres to BMJ's Tier 2 data policy. We strongly encourage that data generated by your research that supports your article be made available as soon as possible, wherever legally and ethically possible. We also require data from clinical trials to be made available upon reasonable request. To adhere to ICMJE guidelines, we require that a data sharing plan must be included with trial regi…	Encouraged	BMJ Open	no			Yes	For both preprint and materials			250
1667	Does Endovascular Thrombectomy(ET) plus tirofiban benefit stroke patients: A systematic review and meta-analysis	Haiyan Xie	Yina Yang	15695701156@163.com (X. Xu)	2023-11-29	14	Stroke patients	Endovascular Thrombectomy plus tirofiban	Neither are cited	N/A	N/A	Newcastle-Ottawa Scale	Yes	All data generated or analyzed during this study are included in published articles that are cited in the reference list	No	N/A	Yes	BMJ Open adheres to BMJ's Tier 2 data policy. We strongly encourage that data generated by your research that supports your article be made available as soon as possible, wherever legally and ethically possible. We also require data from clinical trials to be made available upon reasonable request. To adhere to ICMJE guidelines, we require that a data sharing plan must be included with trial regi…	Encouraged	Journal of Stroke & Cerebrovascular Diseases	no			Yes	For both preprint and materials			183
1656	Very-high-power Short-duration Ablation versus Conventional Ablation for Pulmonary Vein Isolation in Atrial Fibrillation: Systematic Review and Meta-analysis	Raymond Pranata	Mohammad Iqbal	raymond_pranata@hotmail.com	2023-12-07	13	Pulmonary Vein Isolation in Atrial Fibrillation	Very-high-power Short-duration Ablation versus Conventional Ablation	Only a registration. PROSPERO CRD42023437156	Yes	Before. 27 Jun 2023. Submitted. 2 August 2023	ROB-1 or Newcastle–Ottawa Scale	No	N/A	No	N/A	Yes	Original research only Provide details of how your data is made available. If not applicable, or it cannot be shared, please state here. The table below provides some template statements which you may use or adapt as necessary:	Encouraged	Arrhythmia and Electrophysiology Review	no			Yes	For both preprint and materials			210
1823	A meta-analysis on the efficacy of low-intensity cognitive behavioural therapy for generalised anxiety disorder	Candice L. Y. M. Powell	Suzanne Ho‑wai So	Suzanne Ho‑wai So shwso@psy.cuhk.edu.hk	2024-01-02	12	Generalised anxiety disorder	Low-intensity cognitive behavioural therapy	Only a registration. PROSPERO CRD42021285590	Yes	Before. 12 Dec 2021	ROB-2	Yes	The datasets used and/or analysed during the current study are available from the corresponding author on reasonable request	File(s) containing (unprocessed) data extracted from included studies	Journal homepage via Figshare	Yes	BMC Psychiatry strongly encourages that all datasets on which the conclusions of the paper rely should be available to readers. We encourage authors to ensure that their datasets are either deposited in publicly available repositories (where available and appropriate) or presented in the main manuscript or additional supporting files whenever possible. If a dataset is not able to be deposited in …	Encouraged	BMC Psychiatry	no			Yes	For both preprint and materials			277
1689	The Effect of Sitting Duration on Peripheral Blood Pressure Responses to Prolonged Sitting, With and Without Interruption: A Systematic Review and Meta-Analysis	Nathan T. Adams	Lee Stoner	Nathan T. Adams, adamsnt@mail.ubc.ca	sep 8, 2023	33	Participants aged ≥ 18 years, healthy or with clinical conditions, but free from autonomic or neuromuscular diseases or dysfunction	Sitting Duration	Only a registration. PROSPERO CRD42020206177	Yes	Unclear when it was submitted. 06/12/2022	ROB-2	Yes	The data analyzed for this meta-analysis and the corresponding R script for analysis are available from the corresponding author on reasonable request.	No	N/A	Yes	This journal follows Springer Nature research data policy. Sharing of all relevant research data is strongly encouraged and authors must add a Data Availability Statement to original research articles. Research data includes a wide range of types, including spreadsheets, images, textual extracts, archival documents, video or audio, interview notes or any specialist formats generated during resear…	Encouraged	Sports medicine	no			Yes	For both preprint and materials			318
1661	Side-effects of intravenously versus intramuscularly oxytocin for postpartum hemorrhage: a systematic review and meta-analysis of randomized controlled trials	Wen Ai	Yinghui Zhang	Wen Ai, wolf-fs@outlook.com Yinghui Zhang, 13542511669@163.com	2023-12-22	9	Participants with postpartum hemorrhage	Intravenously versus intramuscularly oxytocin	Only a registration. PROSPERO CRD42023407571	Yes	Before. 24 Mar 2023	ROB-1	Yes	The original contributions presented in the study are included in the article/Supplementary Material, further inquiries can be directed to the corresponding author.	No	N/A	No	N/A	N/A	Frontiers in Pharmacology	no			Yes	For both preprint and materials			268
1782	The effect of perioperative benzodiazepine administration on postoperative nausea and vomiting: a systematic review and meta-analysis of randomised controlled trials	Emily Au	Jessica Spence	jessica.spence@phri.ca	2024-01-04	119	Population consisted of adults undergoing cardiac or noncardiac surgery requiring overnight hospital admission	The intervention group received any benzodiazepine by any route and the comparator group received any active intervention (other than benzodiazepine), placebo, or no intervention	Only a registration Both a registration and a protocol. PROSPERO CRD42022361088 and published in BMJ Open (PMID 31831540)	Yes	Before. 29 Sep 2022	ROB-1	Yes	Data available upon request through contact with the corresponding author	No	N/A	Yes	The BJA encourages and enables you to share data that supports your research publication where appropriate and enables you to interlink the data with your published articles. Research data refer to the results of observations or experimentation that validate research findings. To facilitate reproducibility and data reuse, the BJA also encourages you to share your software, code, models, algorithm…	Encouraged	British Journal of Anaesthesia	no			Yes	For both preprint and materials			332
1697	Therapeutic efficacy and safety of pathogen-reduced platelet components:Results of ameta-analysis of randomized controlled trials	Joan Cid	Miquel Lozano	jcid@clinic.cat	2024-01-05	10	Thrombocytopenic adult patients	Had to have enrolled a treatment group of patients receiving plasma- or PAS-suspended PR platelets, and a group of patients receiving plasma- or PAS-suspended non-treated platelets, either prepared from whole-blood bags or obtained by apheresis machines	Neither are cited	N/A	N/A	ROB-1	Yes	The data that support the findings of this study are available from the corresponding author upon reasonable request.	No	N/A	Yes	The first page of each paper should contain: A short informative title containing the major key words. The title should not contain abbreviations (https://authorservices.wiley.com/author-resources/Journal-Authors/Prepare/writing-for-seo.html); A short running title of less than 40 characters; The full names of the authors; The authors' institutional affiliations where the work was conducted, with…	Indeterminate	Vox Sanguinis	no			Yes	For both preprint and materials			427
1666	Chemoimmunotherapy combined with consolidative thoracic radiotherapy for extensive-stage small cell lung cancer: A systematic review and meta-analysis	Baijie Feng	Feifei Na	nafeifei@scu.edu.cn (F. Na).	2023-11-18	15	Extensive-stage small cell lung cancer	Chemoimmunotherapy combined with consolidative thoracic radiotherapy	Only a registration. PROSPERO CRD42023410344	Yes	After 17 Oct 2023. Submitted 27 September 2023	Newcastle-Ottawa scale or Non-Randomized Studies (MINORS) criteria	No	N/A	No	N/A	Yes	This journal encourages and enables you to share data that supports your research publication where appropriate, and enables you to interlink the data with your published articles. Research data refers to the results of observations or experimentation that validate research findings, which may also include software, code, models, algorithms, protocols, methods and other useful materials related t…	Encouraged	Radiotherapy and Oncology	no			Yes	For both preprint and materials			192
1794	Bruxism and dental implants: A systematic review and meta-analysis	BirgittaHäggman-Henrikson	Bruno Ramos Chrcanovic	bruno.chrcanovic@mau.se	2023-08-17	27	Patients diagnosed with bruxism	Cylindrical screw- type modern dental implants of titanium (commercially pure titanium, c.p.Ti) or its alloys were considered	Only a registration. PROSPERO CRD42021238397	Yes	Before. 24 Jun 2022	Quality Assessment Tool of the National Institutes of Health	Yes	The data that support the findings of this study are available on request from the corresponding author. The data are not publicly available due to privacy or ethical restrictions.	File(s) containing citations of all records that were screened and excluded	Journal homepage	Yes	Journal of Oral Rehabilitation expects that data supporting the results in the paper will be archived in an appropriate public repository. Authors are required to provide a data availability statement to describe the availability or the absence of shared data. When data have been shared, authors are required to include in their data availability statement a link to the repository they have used, …	Excpected	Journal of Oral Rehabilitation	no			Yes	For both preprint and materials			420
1646	Application of carbon nanoparticles in endoscopic thyroid cancer surgery: a systematic review and meta-analysis	Jiaxi He	Yizhuo Lu	Yizhuo Lu jessiehe@stu.xmu.edu.cn	2024-01-08	13	Patients undergoing thyroid cancer surgery	Nanoparticles	Only a registration. PROSPERO CRD42023420504	Yes	Before. 03 May 2023. Submitted 26 August 2023	Newcastle–Ottawa Scale or Jadad scale	Yes	The original contributions presented in the study are included in the article/Supplementary Material, further inquiries can be directed to the corresponding author.	No	N/A	No	N/A	N/A	Frontiers in Surgery	no			Yes	For both preprint and materials			328
1629	Effectiveness of electroacupuncture on anxiety: a systematic review and meta-analysis of randomized controlled trials	Wan ki Hong	Seong-Gyu Ko	Seong-Gyu Ko epiko@khu.ac.kr	2023-12-19	37	Patients with anxiety	Electroacupuncture	Only a registration. PROSPERO CRD42022345658	Yes	Before. 03/02/2023. Submitted 29 March 2023	ROB-1	Yes	The original contributions presented in the study are included in the article/Supplementary material, further inquiries can be directed to the corresponding author.	No	N/A	No	N/A	N/A	Frontiers in Psychology	no			Yes	For both preprint and materials			379
136	Fractional flow reserve and instantaneous wave-free ratio in coronary artery bypass grafting: a meta-analysis and practice review	R. G. Abbasciano	A. Viviano	M. Zakkar mz207@le.ac.uk	RECEIVED 02 December 2023	7	Coronary artery bypass grafting (CABG), coronary artery disease (CAD)	Adults (age 18 years old or over) undergoing elective or emergency isolated coronary artery bypass grafting, in which FFR or iFR was performed during the preoperative angiographic study and used to guide revascularisation	Only a registration. PROSPERO CRD42023414604	Yes	Before, 11 april 2023	RoB-1 and Newcastle–Ottawa scale	Yes	The raw data supporting the conclusions of this article will be made available by the authors, without undue reservation.	No	N/A	No	N/A	N/A	Frontiers in Cardiovascular Medicine	no			Yes	For both preprint and materials			265
93	Once-weekly Insulin Icodec Versus Once-daily Long-acting Insulin for Type II Diabetes: A Meta-analysis of Randomized Controlled Trials​	Mohamed Abuelazm	Basel Abdelazeem	Basel Abdelazeem, Ibrah126@msu.edu	28 December 2023	7	Diabetes II	Once-weekly Insulin Icodec Versus Once-daily Long-acting Insulin	Only a registration. PROSPERO CRD42023434794	Yes	Before, 30 June 2023	Cochrane ROB2 tool	Yes	Some or all datasets generated during and/or analyzed during the current study are not publicly available but are available from the corresponding author on reasonable request	File(s) containing (unprocessed) data extracted from included studies	Uploaded to a general-purpose open-access repository . Figshare. Link via journal reference in the article	Yes	The Endocrine Society requires that authors provide a statement about the availability of data generated or analyzed in the submitted manuscript. This statement will be included in the final version of accepted manuscripts. During the submission process, authors are asked to select a statement that best describes their data availability and to include the selected statement in the manuscript docu…	Excpected	Journal of the Endocrine Society	no			Yes	For both preprint and materials			143
256	Systematic review and meta‑analysis of the effectiveness of expressive writing disclosure on cancer and palliative care patients’ health‑related outcomes	Hammoda Abu‑Odah	Alex Molassiotis	Alex Molassiotis a.molasiotis@derby.ac.uk	Published online 29 December 2023	34	Patients with cancer and/or under palliative care, regardless of stage and age	Expressive writing intervention (EWI), such as an emotional/feeling disclosure, benefit/positive-finding disclosure, or multiple disclosures.	Neither are cited	N/A	N/A	ROB-2 & ROBINS-I	Yes	Data used for analysis in this review are all extracted from the original published articles and are presented in Table 1 and 2.	No	N/A	Yes	All original research must include a data availability statement. This statement should explain how to access data supporting the results and analysis in the article, including links/citations to publicly archived datasets analysed or generated during the study. Please see our full policy here. If it is not possible to share research data publicly, for instance when individual privacy could be co…	Expected	Supportive care in cancer	no			Yes	For both preprint and materials			310
210	Guided versus Non‐Guided Digital Psychological Interventions for Cancer Patients: A Systematic Review and Meta‐Analysis of Engagement and Efficacy​	Aleyna Akdemir	Adeola Bamgboje-Ayodele	ben.a.smith@sydney.edu.au	09 January 2024	43	Involving cancer patients and/or survivors	Guided versus non-guided digital psychological interventions	Neither are cited	N/A	N/A	ROB-2	Yes	Data sharing is not applicable to this article as no new data were created or analysed in this study. Details regarding the search strategy, characteristics of included studies, data extracted, RoB assessment, and meta-analyses results are available in the supplementary material	No	N/A	Yes	Psycho-Oncology recognizes the many benefits of archiving research data. The journal expects you to archive all the data from which your published results are derived in a public repository. The repository that you choose should offer you guaranteed preservation (see the registry of research data repositories at https://www.re3data.org/) and should help you make it findable, accessible, interoper…	Expected	Psycho-Oncology	no			Yes	For both preprint and materials			215
260	Effect of a circumferential ferrule on the survival and success of endodontically treated teeth restored with fiber posts: A systematic review and meta-analysis	Raghad A. Al-Dabbagh	Mona A. Al-Dabbagh	Dr Raghad Al-Dabbagh raaldabbagh@kau.edu.sa	Available online 11 January 2024	8	Endodontically treated teeth receiving prefabricated glass fiber posts	Intervention: Having a circumferential ferrule; comparison: teeth without a ferrule	Neither are cited	N/A	N/A	ROB-2 & Newcastle-Ottawa scale	Yes	Supplemental data associated with this article can be found in the online version at doi:10.1016/j.prosdent. 2023.12.002.	No	N/A	Yes	To foster transparency, we encourage you to state the availability of your data in your submission. This may be a requirement of your funding body or institution. If your data is unavailable to access or unsuitable to post, you will have the opportunity to indicate why during the submission process, for example by stating that the research data is confidential. The statement will appear with your…	Encouraged	THE JOURNAL OF PROSTHETIC DENTISTRY	no			Yes	For both preprint and materials			238
1	Sodium-glucose cotransporter-2 inhibitors (SGLT2) in frail or older people with type 2 diabetes and heart failure: a systematic review and meta-analysis	Rami Aldafas	Iskandar Idris	iskandar.idris@nottingham.ac.uk	29 January 2024	20	People with frailty or older people (aged ≥65 years) with type II diabetes and heart failure	SGLT2Is versus placebo/other glucose-lowering agent	Neither are cited	N/A	N/A	ROB-1 & Newcastle–Ottawa Scale	No	N/A	No	N/A	Yes	Where ethically feasible, Age and Ageing strongly encourages authors to make all data and software code on which the conclusions of the paper rely available to readers. We suggest that data be presented in the main manuscript or additional supporting files, or deposited in a public repository whenever possible.	Encouraged	Age and Ageing	no			Yes	For both preprint and materials	Yes	No The information was unavailable or could not be provided	317
217	Safety and Efficacy of Direct Oral Anticoagulant in Addition to Antiplatelet Therapy After Acute Coronary Syndrome: A Systemic Review and Meta-analysis of 53,869 Patients	Abdulmajeed Alharbi	Ehab Eltahawy	Abdulmajeed.Alharbi@utoledo.edu	Available online 23 October 2023	9	Patients with acute coronary syndrome	Efficacy and safety of direct oral anticoagulants plus antiplatelet treatment versus antiplatelets alone	Neither are cited	N/A	N/A	Jadad scale	Yes	Supplementary material associated with this article can be found, in the online version, at doi:10.1016/j.clinthera.2023.09.027.	No	N/A	Yes	To foster transparency, you are encouraged to state the availability of any data at submission. Ensuring data is available may be a requirement of your funding body or institution. If your data is unavailable to access or unsuitable to post, you can state the reason why (e.g., your research data includes sensitive or confidential information such as patient data) during the submission process. Th…	Encouraged	Clinical Therapeutics	no			Yes	For both preprint and materials			209
77	Treatments for painful temporomandibular disc displacement with reduction: a network meta-analysis of randomized clinical trials	E. A. Al-Moraissi	N. Christidis	dressamalmoraissi@gmail.com	Available online 4 October 2023	20	Temporomandibular disc displacement with reduction	Intervention (I): RCTs comparing two or more of the following treatment mod- alities for patients with symptomatic DDwR: (1) control (patients who did not receive any treatment); (2) occlusal splints; (3) low-level laser therapy (LLLT); (4) manual therapy; (5) arthrocentesis alone (Arthro alone); (6) arthrocentesis plus intra-articular injection of platelet-rich plasma (Arthro–PRP); (7) arthrocen…	Only a registration. PROSPERO CRD42023396714	Yes	Before 15 Feb 2023	ROB-2	Yes	Supplementary data associated with this article can be found in the online version at doi:10.1016/j.ijom.2023. 09.006.	No	N/A	Yes	This journal encourages you to cite underlying or relevant datasets in your manuscript by citing them in your text and including a data reference in your Reference List. Data references should include the following elements: author name(s), dataset title, data repository, version (where available), year, and global persistent identifier. Add [dataset] immediately before the reference so we can pr…	Encouraged	International Journal of Oral & Maxillofacial Surgery	no			Yes	For both preprint and materials			231
79	Efficacy and Safety of Vaccines After Conventional Treatments for Survival of Gliomas: A Systematic Review and Meta-Analysis	Elnaz Amanzadeh Jajin	Abolghasem Esmaeili	Abolghasem Esmaeili, abesmaeili@yahoo.com	Published 19 April 2024	12	Patients diagnosed with glioma (Grade Ⅰ, Ⅱ, ⅡⅠ and Ⅳ glioma patients	Vaccines with conventional treatment	Neither are cited	N/A	N/A	Cochrane risk of bias tool & ROBINS-I	Yes	Data presented in this article was extracted from articles and they were used for meta-analysis in this systematic review and meta-analysis. Accordingly there is no repository or link for this data. The articles used in this study are listed in the article.	No	N/A	No	N/A	N/A	Oncology Reviews	no			Yes	For both preprint and materials			274
54	Does fully closed- loop automated insulin delivery improve glycaemic control in patients with type 2 diabetes? A meta-analysis of randomized controlled trials	Basma Ehab Amer	Menna M. Aboelkhier	basma.ehab15@gmail.com and basma170140@fmed.bu.edu.eg	First published: 11 August 2023	7	Patients with type 2 diabetes	Fully closed-­ loop automated insulin delivery versus conven- tional insulin therapy.	Only a registration. PROSPERO CRD42023424455	Yes	Before published on 20 May 2023	ROB-2	Yes	The datasets used and/or analysed during the current study are available from the corresponding author upon reasonable request.	No	N/A	Yes	Diabetic Medicine encourages authors to share the data and other artefacts supporting the results in the paper by archiving it in an appropriate public repository. Authors should include a data accessibility statement, including a link to the repository they have used, in order that this statement can be published alongside their paper.	Excpected	Diabetic Medicine	no			Yes	For both preprint and materials			240
137	Efficacy of in-person versus digital mental health interventions for postpartum depression: meta-analysis of randomized controlled trials	Neda Ansaari	Sreenath Kuruveettissery	neda.ansaari@res.christuniversity.in	Published online: 14 Jan 2024	35	Postpartum depression	In-person versus digital mental health interventions	Only a protocol. Open Science Framework osf.io/wy3s4)	Yes	Indeterminate	ROB-1	No	N/A	No	N/A	No	N/A	N/A	Journal of Reproductive and Infant Psychology	no			Yes	For both preprint and materials	Yes	No OSF-project linked to registration not public	304
1686	Dexamethasone and overall survival and progression free survival in patients with newly diagnosed glioblastoma: a meta-analysis	Harshit Arora	Rania A. Mekary	rania.mekary@mcphs.edu	Published online: 27 December 2023	7	Patients (human subjects) with newly diagnosed glioblastoma	Surgical resection for the tumor and received dexamethasone as a part of their treatment regimen	Neither are cited	N/A	N/A	Newcastle-Ottawa Scale	Yes	The authors confirm that the data supporting the findings of this study are available within the article and its supple- mentary materials; additional information can be requested from the corresponding author, R.M	No	N/A	Yes	All original research must include a data availability statement. This statement should explain how to access data supporting the results and analysis in the article, including links/citations to publicly archived datasets analysed or generated during the study. Please see our full policy here. If it is not possible to share research data publicly, for instance when individual privacy could be co…	Excpected	Journal of Neuro-Oncology	no			Yes	For both preprint and materials			213
312	Safety and Efficacy of Proprotein Convertase Subtilisin‑Kexin Type 9 Inhibitors After Acute Coronary Syndrome: A Meta‑analysis of Randomized Controlled Trials	Ahmed Atia	Ahmed Abdelaziz	Ahmed Abdelaziz ahmedmhmd0144@gmail.com	Published online: 19 January 2024	11	Acute Coronary Syndrome	PCSK9i as an intervention group and placebo and/or other lipid-lowering agents as a control group	Only a registration. PROSPERO CRD42023408156.	Yes	Before. Published on 25 Mar 2023	ROB-2	Yes	All data generated or analysed during this study are included in this published article (and its Supplementary Information files)	No	N/A	Yes	All original research must include a data availability statement. This statement should explain how to access data supporting the results and analysis in the article, including links/citations to publicly archived datasets analysed or generated during the study. Please see our full policy here. If it is not possible to share research data publicly, for instance when individual privacy could be co…	Expected	American Journal of Cardiovascular Drugs	no			Yes	For both preprint and materials			248
16	Meta-Analysis of Cognitive Rehabilitation Interventions in Veterans and Service Members with Traumatic Brain Injuries	Tara A. Austin	Elizabeth Twamley	Tara A. Austin, tara.austin@va.gov	NR	8	Adult participants (age 18 or older) who were US Veterans or active-duty Service Members who had a history of mild-to-moderate traumatic brain injuries	Cognitive rehabilitation treatments designed to improve cognition and/or everyday functioning;	Only a registration. PROSPERO CRD42021262902	Yes	Before 25 July 2021	ROB-2	Yes	The data that supports the findings of this study are available in the supplemental digit content of this article and available upon reasonable request from the first author.	No	N/A	Yes	Please state in the article whether data, programming code or other materials are available to other researchers and, if so, how to access them. Data or code that was not the authors' own should be cited in the text and listed in the reference section.	Encouraged	Journal of Head Trauma Rehabilitation	no			Yes	For both preprint and materials			368
220	A Systematic Review and Meta-Analysis of the Safety and Efficacy of 0.25% Lotilaner Ophthalmic Solution in the Treatment of Demodex Blepharitis	Bakhtawar Awan	Ahmed Abdelmaksoud	Bakhtawar Awan, bakhtawar.awan@nhs.net	Published 01/21/2024	4	Patients with Demodex blepharitis	Lotilaner	Neither are cited	N/A	N/A	ROB-1	No	N/A	No	N/A	Yes	Authors are encouraged to formally cite any datasets stored in external repositories that are mentioned within their manuscript, including the main datasets that are the focus of the submission, as well as any other datasets that have been used in the work. For previously published datasets, authors should cite both the related research articles and the datasets themselves. Appropriate citation o…	Encouraged	Cureus	no			Yes	For both preprint and materials			190
310	Minimally Invasive Pancreaticoduodenectomy in Elderly versus Younger Patients: A Meta-Analysis	Roberto Ballarin	Fabrizio Di Benedetto	ballarin.roberto@aou.mo.it	Published: 11 January 2024	7	Benign or malignant disease in elderly or younger patients	Minimally Invasive Pancreaticoduodenectomy	Neither are cited	N/A	N/A	Methodological Index for Non-Randomized Studies	Yes	Data Availability Statement: Not applicable.	File(s) containing (unprocessed) data extracted from included studies	Journal hompage	Yes	MDPI is committed to supporting open scientific exchange and enabling our authors to achieve best practices in sharing and archiving research data. We encourage all authors of articles published in MDPI journals to share their research data including, but not limited to protocols, analytic methods, raw data, processed data, code, software, algorithms, and study material. The data should be FAIR –…	Encouraged	Cancers	no			Yes	For both preprint and materials			211
40	GLP-1 receptor agonists, SGLT2 inhibitors and noncardiovascular mortality in type 2 diabetes: Insights from a meta-analysis	Mainak Banerjee	Satinath Mukhopadhyay	mainak18y@gmail.com (M. Banerjee), satinath.Mukhopadhyay@gmail.com (S. Mukhopadhyay).	Available online 5 January 2024	17	adults (≥18 years) with type II diabetes	The intervention group was treated with one GLP-1RA (oral or subcu- taneous injection) or SGLT2i as monotherapy or add-on to baseline medications. Comparator group treated with placebo	Onlya a registration. PROSPERO CRD42022337559	Yes	Before. published on 05 May 2023	ROB-2	Yes	Data sharing is not applicable to this article as no datasets were generated or analysed during the current study.	No	N/A	Yes	This journal encourages and enables you to share data that supports your research publication where appropriate, and enables you to interlink the data with your published articles. Research data refers to the results of observations or experimentation that validate research findings, which may also include software, code, models, algorithms, protocols, methods and other useful materials related t…	Encouraged	Diabetes & Metabolic Syndrome: Clinical Research & Reviews	no			Yes	For both preprint and materials			226
42	Cyclophosphamide in Patients with Systemic Sclerosis–associated Interstitial Lung Disease A Systematic Review and Meta-Analysis	Hayley Barnes	Tanzib Hossain	marya.ghazipura@zs.com	2024 Jan	5	Systemic Sclerosis–associated Interstitial Lung Disease	Cyclophosphamide versus placebo or mycophenolate	Only a registration. PROSPERO (CRD42022330687)	Yes	Before. published on 16 May 2022	ROB-2 or ROBINS-I	Yes	This article has a data supplement, which is accessible from this issue’s table of contents at www.atsjournals.org.	No	N/A	Yes	Authors may submit supplemental material for posting on the online data supplement, including additional text, tables and figures (and supporting information), PowerPoint files, as well as video and audio files. In addition, Excel spreadsheets may also be submitted if it is necessary to include large datasets that would not easily convert to a PDF Format. The supplemental material must be appende…	Encouraged	Annals ATS	no			Yes	For both preprint and materials			197
126	The Efficacy of the Manual Circumlaryngeal Therapy for Muscle Tension Dysphonia: A Systematic Review and Meta-analysis	Ben Barsties v. Latoszek	Svetlana Hetjens	benjamin.barstiesvonlatoszek@srh.de	First published: 27 June 2023	6	Muscle Tension Dysphonia	Manual circumlaryngeal therapy	Neither are cited	N/A	N/A	ROB-2 or ROBINS-I	No	N/A	No	N/A	Yes	The Laryngoscope encourages data sharing wherever possible, unless this is prevented by ethical, privacy, or confidentiality matters. Authors publishing in the journal are therefore encouraged to make their data, scripts, and other artifacts used to generate the analyses presented in the manuscript available via a publicly available data repository; however, this is not mandatory. If the study in…	Encouraged	The Laryngoscope	no			Yes	For both preprint and materials	Yes	No	380
95	Cognitive behavioral therapy for managing depressive and anxiety symptoms after brain injury: a meta-analysis	Ujjoyinee Barua	Swati Mehta	swati.mehta@sjhc.london.on.ca	Published online: 06 Feb 2024	13	Depression and anxiety in people who have sustained a brain injury	Cognitive behavioral therapy	Only a registration. PROSPERO CRD42020186293	Yes	Before. published on 05 Jul 2020	ROB-1	Yes	Supplemental data for this article can be accessed online at https://doi.org/10.1080/02699052.2024.2309264	No	N/A	Yes	This journal applies the Taylor & Francis Basic Data Sharing Policy. Authors are encouraged to share or make open the data supporting the results or analyses presented in their paper where this does not violate the protection of human subjects or other valid privacy or security concerns. Authors are encouraged to deposit the dataset(s) in a recognized data repository that can mint a persistent di…	Encouraged	Brain Injury	no			Yes	For both preprint and materials			273
226	Habituation of the cold shock response: A systematic review and meta-analysis	Martin J. Barwood	Lisa Webster	m.barwood@leedstrinity.ac.uk (M.J. Barwood)	Available online 27 December 2023	13	Participants between 18 and 65 years old who had no documented thermoregulatory impairment	Laboratory- or field-based studies were considered where partici- pants’ unprotected skin was repeatedly exposed to cold water (i.e., not air, water-perfused suits, etc.) on a minimum of four separate occasions inclusive of their first and final immersions. Comparator. Studies were eligible if participants were immersed in water for their first and final exposure.	Only a registration. PROSPERO CRD42022377103	Yes	Before. published on 28 Nov 2022	Modified Downs and Black checklist	Yes	Mean ± SD data reported in Table 1 represent the data extracted and entered into the meta-analyses. The resultant effect sizes reported in Figs. 2–5 represent those used for the meta regression analyses with water temperatures used as the independent predictive variable re- ported in Table 1. Consequently, all data used for this paper are openly available	No	N/A	Yes	To foster transparency, you are required to state the availability of any data at submission. Ensuring data is available may be a requirement of your funding body or institution. If your data is unavailable to access or unsuitable to post, you can state the reason why (e.g., your research data includes sensitive or confidential information such as patient data) during the submission process. This…	Excpected	Journal of Thermal Biology	no			Yes	For both preprint and materials	Yes	No	203
216	Pharmacological interventions to improve sleep in people with Alzheimer’s disease: a meta-analysis of randomized controlled trials	Amy Bedward	Syed Shahzad Hasan	Syed Shahzad Hasan s.hasan@hud.ac.uk	Published online: 10 Apr 2024	14	People with Alzheimer’s disease	Pharmacological interventions for improving sleep	Only a registration. PROSPERO CRD42023420089	Yes	After published on 07 Jun 2024	ROB-2	Yes	Supplemental data for this article can be accessed online at https://doi.org/10.1080/14737175.2024.2341004	File(s) containing (unprocessed) data extracted from included studies	Uploaded as a supplementary file on the journal website	Yes	This journal applies the Taylor & Francis Basic Data Sharing Policy. Authors are encouraged to share or make open the data supporting the results or analyses presented in their paper where this does not violate the protection of human subjects or other valid privacy or security concerns. Authors are encouraged to deposit the dataset(s) in a recognized data repository that can mint a persistent di…	Encouraged	Expert Review of Neurotherapeutics	no			Yes	For both preprint and materials	Yes	No	240
207	Safety and efficacy of COVID‐19 vaccines: A systematic review and meta‐analysis of controlled and randomized clinical trials	Jayesh Beladiya	Chirag Patel	chiragapatel@lmcp.ac.in	First published: 29 December 2023	11	Adult healthy volunteers (aged 18 years or above)	COVID‐19 vaccine	Only a registration. PROSPERO CRD42022301953	Yes	Before. published on 28 Jan 2022	ROB-1	Yes	The data that support the findings of this study are available from the corresponding author upon reasonable request	File(s) containing (unprocessed) data extracted from included studies Template data collection form(s)	Uploaded as a supplementary file on the journal website	Yes	Reviews in Medical Virology expects that data supporting the results in the paper will be archived in an appropriate public repository. Authors are required to provide a data availability statement to describe the availability or the absence of shared data. When data have been shared, authors are required to include in their data availability statement a link to the repository they have used, and…	Excpected	Reviews in Medical Virology	no			Yes	For both preprint and materials			192
48	Educational and Patient Care Impacts of In Situ Simulation in Healthcare A Systematic Review	Aaron W. Calhoun	Yiqun Lin	aaron.calhoun@louisville.edu	January 2024	62	Healthcare providers	Education using in situ simulation, as compared with other types of training options (no training, nonsimulation educational modalities, and other simulation- based approaches)	Neither are cited	N/A	N/A	Medical Education Research Study Quality Instrument	Yes	Supplemental digital content is available for this article	No	N/A	No	N/A	N/A	Simulation in healthcare	no			Yes	For both preprint and materials	Yes	No	210
127	The Non-Hodgkin Lymphoma Treatment and Side Effects: A Systematic Review and Meta-Analysis	Alice Barros Câmara	Igor Augusto Brandão	alicecamara@hotmail.com, igorabrandao@gmail.com	Published on: 08 February, 2023	21	Patients diagnosed with Non-hodgkins lymphoma.	Non-hodgkins lymphoma therapy	Only a registration. PROSPERO CRD42022295774	Yes	Before. Published on 06 Jan 2022	Risk of Bias in Systematic Reviews	Yes	The data that support the findings of this study are available from the corresponding author on special request	No	N/A	Yes	We do encourage appending supportive material, for example, a PowerPoint file containing details about the study, a PowerPoint file containing additional screenshots, a Word, RTF, or PDF document showing the original instrument(s) used, a video, or the original data (SAS/SPSS files, Ms Excel files, Access Db files, etc.), provided it is inevitable or endorsed by the journal's Editor. Supportive/S…	Encouraged	Recent Patents on Anti-Cancer Discovery journal	no			Yes	For both preprint and materials			267
193	Use of autologous platelet derivatives for secondary alveoloplasty in patients with cleft lip and palate: a systematic review and meta-analysis	A. Campolo, C. Heider	Morovic, G. Rada	afcampolo@uc.cl	Available online 18 September 2023	12	Participants had to be patients with an alveolar cleft undergoing secondary alveoloplasty, including those with unilateral or bilateral cleft	The intervention evaluated was the use of PRP or PRF as an adjunct with autologous bone grafts to repair alveolar clefts. The APD had to have been mixed with the bone graft and then used to fill the maxillary gap as the final surgery step before wound closure	Both a protocol and registration are cited. PROSPERO CRD42021256774 medRxiv, no link but described in manuscript. Protocol found on medRxiv: https://www.medrxiv.org/content/10.1101/2021.06.28.21259643v1	Yes	Before Protocol July 1, 2021 Registration 29 June 2021	ROB-2	Yes	Appendix A. Supporting information Supplementary data associated with this article can be found in the online version at doi:10.1016/j.ijom.2023. 08.008	No	N/A	Yes	To foster transparency, we encourage you to state the availability of your data in your submission. This may be a requirement of your funding body or institution. If your data is unavailable to access or unsuitable to post, you will have the opportunity to indicate why during the submission process, for example by stating that the research data is confidential. The statement will appear with your…	Encouraged	International Journal of Oral and Maxillofacial Surgery	no			Yes	For both preprint and materials			227
228	The safety and efficacy of balanced crystalloid vs. normal saline in non-cardiac surgeries – A systematic review and meta-analysis	Q Cao	H.-L. LIU	liuhl75@163.com	15 May 2024	43	Non-cardiac surgeries	Crystalloid and normal saline	Only a registration. INPLASY202230121	Yes	Before. March 2022	ROB-2	Yes	The data are available from the corresponding author upon reasonable request	No	N/A	Yes	Authors must provide a statement about data availability in their articles containing original data. Data availability statements can take one of the following forms (or a combination of more than one of the following forms): • The datasets generated during and/or analyzed during the current study are available in the repository [NAME], [PERSISTENT WEB LINK TO DATASETS]. • The datasets generated …	Excpected	European Review for Medical and Pharmacological Sciences	no			Yes	For both preprint and materials			531
9	Effect of uric acid reduction on chronic kidney disease. Systematic review and meta-analysis	Alfredo G. Casanova	Francisco J. López-Hernández	Laura Vicente-Vicente, lauravicente@usal.es	26 March 2024	29	Chronic kidney disease	Uric acid reduction therapy	Only a registration. PROSPERO CRD42022306646	Yes	Before. 25 Feb 2022	Jadad scale	Yes	The raw data supporting the conclusion of this article will be made available by the authors, without undue reservation.	No	N/A	No	N/A	N/A	Frontiers in Pharmacology	no			Yes	For both preprint and materials			318
124	Computerized cognitive training for memory functions in mild cognitive impairment or dementia: a systematic review and meta-analysis	Aaron T. C. Chan	Kelvin K. F. Tsoi	kelvintsoi@cuhk.edu.hk	Published: 03 January 2024	35	Mild cognitive impairment or dementia	Cognitive training for memory functions	Only a registration. PROSPERO CRD42022363715	Yes	Before. 17 Oct 2022	ROB-2	Yes	Data collected and used in this meta-analysis can be requested from the corresponding author.	No	N/A	Yes	An inherent principle of publication is that others should be able to replicate and build upon the authors' published claims. Please note that all published manuscripts reporting original research in Nature Portfolio journals must include a data availability statement. The data availability statement must make the conditions of access to the “minimum dataset” that are necessary to interpret, veri…	Excpected	npj Digital Medicine	no			Yes	For both preprint and materials			262
5	Time-restricted eating improves health because of energy deficit and circadian rhythm: A systematic review and meta-analysis	Yuwen Chang	Guojie Ma	magj@snnu.edu.cn	January 26, 2024	19	People with overweight and obesity statuses	Time-restricted eating	Only a registration. PROSPERO CRD42022380696	Yes	Before. 12 Dec 2022	ROB-2	Yes	The summary statistics of the present meta-analysis have been deposited to the Mendeley at https://data.mendeley.com/preview/ vs4td5yy94?a=1092a21d-f86b-4dcd-9bbb-91142b7cd13c and accession numbers are listed in the key resources table. _x000F_ All original code is also available at the Mendeley Data https://data.mendeley.com/preview/vs4td5yy94?a=1092a21d-f86b-4dcd- 9bbb-91142b7cd13c. _x000F_ Any…	File(s) containing data used in all analyses Analytic code used to generate results	Mendeley Data, link via journal hompepage	Yes	You must be willing to share all data and original code reported in your paper unless there is a legal or ethical prohibition (e.g., the data are confidential medical records). In this section, you must describe the steps you have taken to make your data and original code available. We strongly recommend that you archive all unprocessed data and original code that your paper reports in an online …	Excpected	iScience	no			Yes	For both preprint and materials			201
43	Targeting cravings in substance addiction with transcranial direct current stimulation: insights from a meta-analysis of sham-controlled trials	Yi-Hsun Chan	Kah Kheng Goh	Kah Kheng Goh w100329@tmu.edu.tw	Available online 25 November 2023	43	Individuals with substance addiction	Transcranial direct current stimulation	Indeterminate	No	N/A	ROB-2	Yes	Supplementary material associated with this article can be found, in the online version, at doi:10.1016/j.psychres.2023.115621	File(s) containing citations of all records that were screened and excluded File(s) containing (unprocessed) data extracted from included studies	Journal homepage	Yes	To foster transparency, you are encouraged to state the availability of any data at submission. Ensuring data is available may be a requirement of your funding body or institution. If your data is unavailable to access or unsuitable to post, you can state the reason why (e.g., your research data includes sensitive or confidential information such as patient data) during the submission process. Th…	Encouraged	Psychiatry Research	no			Yes	For preprint, materials and clarification			453
2	Stapled Anastomosis Versus Hand-Sewn Anastomosis With Mucosectomy for Ileal Pouch-Anal Anastomosis: A Systematic Review and Meta-analysis of Postoperative Outcomes, Functional Outcomes, and Oncological Safety	Mohamed Ali Chaouch	Hani Oweira	Docmedalichaouch@gmail.com	Published online February 27, 2024	31	Ileal Pouch-Anal Anastomosis	Stapled vs hand-sewn ileal-pouch anal anastomosis	Only a registration. PROSPERO CRD 42022379880	Yes	Before. 09 Dec 2022	Newcastle-Ottawa Scale & ROB-2	Yes	All data generated or analyzed during this study are included in this published article.	No	N/A	Yes	At Sage we are committed to facilitating openness, transparency and reproducibility of research. We support and encourage research data to be shared, discoverable, citable, and recognized as an intellectual product of value. Sage is a signatory to the Centre for Open Science’s Transparency and Openness Promotion (TOP) Guidelines, is a member of the STM Research Data Group, and supports the Joint …	Encouraged	Cancer control	no			Yes	For both preprint and materials			218
143	The influence of prior use of inhaled corticosteroids on COVID-19 outcomes: A systematic review and meta-analysis	Chao-Hsien Chen	Pin-Kuei Fu	sub164450@gmail.com (C-CL); yushuanhsu@gmail.com (Y-FW); paper199350@gmail.com (P-KF)	January 19, 2024	30	Adult patients with asthma, COPD, or other respiratory diseases; and a COVID-19 diagnosis	Inhaled corticosteroids vs comparison group comprising patients who had not used ICS before COVID-19 diagnosis was available;	Only a registration. PROSPERO CRD42021279429	Yes	Before. 2021	ROBINS-I	Yes	All relevant data are within the paper and its Supporting Information files.	No	N/A	Yes	PLOS journals require authors to make all data necessary to replicate their study’s findings publicly available without restriction at the time of publication. When specific legal or ethical restrictions prohibit public sharing of a data set, authors must indicate how others may obtain access to the data. When submitting a manuscript, authors must provide a Data Availability Statement describing …	Mandatory	PLOS ONE	no			Yes	For both preprint and materials			383
289	Repetitive transcranial magnetic stimulation for post-stroke non-fluent aphasia: a systematic review and meta-analysis of randomized controlled trials	Jing Cheng	Shanli Yang	Shanli Yang 49688400@qq.com	01 May 2024	47	Individuals with non-fluent aphasia following a clinical diagnosis of stroke	Repetitive transcranial magnetic stimulation	Only a registration. PROSPERO CRD42023434714	Yes	Before. 23 June 2023	RoB-2	Yes	The original contributions presented in the study are included in the article/Supplementary material, further inquiries can be directed to the corresponding author	No	N/A	No	N/A	N/A	Frontiers in neurology	no			Yes	For both preprint and materials			257
219	Efficacy and safety of eptinezumab 300mg versus 100mg for migraine patients: a meta-analysis of randomized controlled studies	Hongsheng Chen	Wenqing Luo	Wenqing luo 7713@163.com	Published online: 29 Sep 2022	5	Patients were diagnosed with migraine	Intervention treatments were eptinezumab 300 mg versus eptinezumab 100 mg	Neither are cited	N/A	N/A	Jadad Scale	No	N/A	No	N/A	Yes	This journal applies the Taylor & Francis Basic Data Sharing Policy. Authors are encouraged to share or make open the data supporting the results or analyses presented in their paper where this does not violate the protection of human subjects or other valid privacy or security concerns. Authors are encouraged to deposit the dataset(s) in a recognized data repository that can mint a persistent di…	Encouraged	International Journal of Neuroscience	no			Yes	For both preprint and materials			198
98	Efficacy and safety of brivudine for the treatment of herpes zoster: a systematic review and meta-analysis	Jiaxing Chen	Litao Zhang	litao Zhang zhanglitao@medmail.com.cn	Published online 29 May 2024	7	Patients were diagnosed with herpes zoster	Patients in the observation group were treated with brivudine alone, while those in the control group were treated with medications other than brivudine	Only a registration. PROSPERO CRD42023397496	Yes	Before. 21 February 2023	ROB-1	No	N/A	No	N/A	Yes	This journal applies the Taylor & Francis Basic Data Sharing Policy. Authors are encouraged to share or make open the data supporting the results or analyses presented in their paper where this does not violate the protection of human subjects or other valid privacy or security concerns. Authors are encouraged to deposit the dataset(s) in a recognized data repository that can mint a persistent di…	Encouraged	Journal of Dermatological Treatment	no			Yes	For both preprint and materials			210
83	Clinical evaluation of maxillary sinus floor elevation with or without bone grafts: a systematic review and meta-analysis of randomised controlled trials with trial sequential analysis	Jiayi Chen	Zhen Hua	cjy13912736738@163.com	20 March 2024	17	Patients with a loss of bone height in the posterior maxilla underwent Patients with a loss of bone height in the posterior maxilla underwent treatment for maxillary sinus floor elevation during implant surgery. In addition, all patients were in good general health.	Interventions – Patients without sufficient residual bone height in the posterior maxilla underwent graftless maxillary sinus floor ele- vation. Comparators – Patients without sufficient re- sidual bone height in the posterior maxilla un- dergoing maxillary sinus floor elevation with bone grafts.	Only a registration. PROSPERO: CRD42023424526	Yes	Before. 20 May 2023	ROB-2	No	N/A	No	N/A	No	N/A	N/A	Archives of Medical Science	no			Yes	For both preprint and materials	Yes	No	226
7	Efficacy of acupuncture therapy on cancer-related insomnia: a systematic review and network meta-analysis	Liying Chen	Zhongyu Zhou	Yang Jiao jiaoyang@hbhtcm.com Zhongyu Zhou 2209447940@qq.com	13 February 2024	37	Cancer survivors with cancer-related insomnia	Acupuncture therapies include but not limited to acupuncture, moxibustion, electroacupuncture, acupressure, auriculotherapy and acupoint application. Pharmacotherapy and usual care could be combined with the above-mentioned acupuncture therapies. Comparator Medications, usual care and sham acupuncture interventions	Both registration and a protocol. INPLASY202210095, BMJ Open. (2022) 12:e064181	Yes	Before. 18 January 2022	ROB-2	Yes	The original contributions presented in the study are included in the article/Supplementary material, further inquiries can be directed to the corresponding authors.	No	N/A	No	N/A	N/A	Frontiers in neurology	no			Yes	For both preprint and materials			341
113	The Antidepressant Effects of GLP-1 Receptor Agonists: A Systematic Review and Meta-Analysis	Xinda Chen	Qi Pan	panqi621@126.com	January 2024	6	Adults with metabolic disorders (primarily T2DM) exhibiting depressive symptoms	GLP-1 Receptor Agonists	Only a registration. PROSPERO CRD42023396857	Yes	Before. 12 March 2023	ROB-2 & Newcastle−Ottawa Scale	Yes	All data generated or analyzed during this study are included in this published article (and the supplementary material).	File(s) containing citations of all records that were screened and excluded	Journal homepage	Yes	We encourage you to state the availability of your data in your submission. In this statement you can list where the data is publicly available or how it can be obtained. If your data is unavailable to access or unsuitable to post, you can indicate why in your Data Sharing Statement. For more information, visit the Data Statement page.	Encouraged	The American Journal of Geriatric Psychiatry	no			Yes	For both preprint and materials			355
84	Treatment measures for seasonal affective disorder: A network meta-analysis	Zuo-Wei Chen	Zhe-Ming Tu	drtuam@163.com	Available online 12 January 2024	21	Patients diagnosed with seasonal affective disorder.	Interventions included light therapy (the applied light therapy dosage should reach approximately 5000 lx per day (e.g., 2500 lx for two hours or 10,000 lx for 30 min); dawn simulation needs to in- crease exposure from 0 to at least 200–300 lx over 1.5–2.5 h), anti- depressants, cognitive behavioral therapy, or negative ion generators. Included at least two intervention groups and one placebo con…	Only a registration. PROSPERO CRD42022370698	Yes	Before. 12 Nov 2022	ROB-2	Yes	Supplementary data to this article can be found online at https://doi.org/10.1016/j.jad.2024.01.028	File(s) containing (unprocessed) data extracted from included studies	Journal homepage	Yes	To foster transparency, you are encouraged to state the availability of any data at submission. Ensuring data is available may be a requirement of your funding body or institution. If your data is unavailable to access or unsuitable to post, you can state the reason why (e.g., your research data includes sensitive or confidential information such as patient data) during the submission process. Th…	Encouraged	Journal of Affective Disorders	no			Yes	For both preprint and materials			274
252	Effect of Intermittent Fasting on Cardiometabolic Health in the Chinese Population: A Meta-Analysis of Randomized Controlled Trials	Katy Cheung	Fangfang Zeng	Correspondence: kenneth.kh.lo@polyu.edu.hk (K.L.); zengff@jnu.edu.cn (F.Z.)	Published: 25 January 2024	9	Ethnic Chinese population aged 18 years old or above, without restriction on the sex and health condition of the participants	Intermittent Fasting	Only a registration. CRD42022359891	Yes	Before. 13 September 2022	ROB-2	Yes	The data presented in this study are available on request from the corresponding authors.	No	N/A	Yes	Data availability statements Data availability statements are required for all articles published with MDPI. During the peer review and editorial decision process, authors can be asked to share existing datasets or raw data that have been analyzed in the manuscript, and whether they will be made available to other researchers following publication. Authors will also be asked for the details of an…	Excpected	Nutrients	no			Yes	For both preprint and materials			263
184	Stem cell–derived conditioned medium for alopecia: A systematic review and meta-analysis	Wei-Ying Chien	Chiehfeng Chen	clifchen@tmu.edu.tw (C. Chen).	Published online October 15 2023	10	Alopecia	Stem cell–derived conditioned medium	Only a registration. CRD42023410249	Yes	Before. 01 Apr 2023	ROB-2 & ROBINS-I	No	N/A	No	N/A	No	N/A	N/A	Journal of Plastic, Reconstructive & Aesthetic Surgery	no			Yes	For both preprint and materials			429
209	Effectiveness of CBT for reducing depression and anxiety in people with epilepsy: A systematic review and meta-analysis of randomized controlled trials	Neetu Choudhary	Kamalesh Chakravarty	drkamalesh70@gmail.com (K. Chakravarty)	5 January 2024	13	Depression and anxiety in people with epilepsy	The intervention should incorporate cognitive-behavioral therapy. There should be no intervention in the control group (care as usual, waitlist control)	Only a registration. PROSPERO CRD42023447655	Yes	Before. 02 August 2023	ROB-2	No	N/A	No	N/A	Yes	To foster transparency, you are encouraged to state the availability of any data at submission. Ensuring data is available may be a requirement of your funding body or institution. If your data is unavailable to access or unsuitable to post, you can state the reason why (e.g., your research data includes sensitive or confidential information such as patient data) during the submission process. Th…	Encouraged	Epilepsy & Behavior	no			Yes	For both preprint and materials	Yes	No	367
177	The effectiveness of oral bovine lactoferrin compared to iron supplementation in patients with a low hemoglobin profile: A systematic review and meta-analysis of randomized clinical trials	Maria‑Dolores Christofi	Andreas Charalambous	Maria‑Dolores Christofi m.christofi@cut.ac.cy	Published online 30 January 2024	19	Patients (male and female adult participants and children ≥ 2 years of age) with a low hemoglobin profile	Oral bovine lactoferrin compared to iron supplementation	Only a registration. PROSPERO CRD42022348383	Yes	Before. 09 Aug 2022	Jadad scoring scale	Yes	The datasets used and/or analyzed during the current study are available from the corresponding author on reasonable request.	No	N/A	Yes	BMC Nutrition strongly encourages that all datasets on which the conclusions of the paper rely should be available to readers. We encourage authors to ensure that their datasets are either deposited in publicly available repositories (where available and appropriate) or presented in the main manuscript or additional supporting files whenever possible.	Encouraged	BMC Nutrition	no			Yes	For both preprint and materials			186
138	Effectiveness of home-based interventions in improving loneliness and social connectedness among older adults: a systematic review and meta-analysis	Crystal Min Siu Chua	Shefaly Shorey	Shefaly Shorey: nurssh@nus.edu.sg	2023-07-19	14	Older adults residing at home, irrespective of their mobility or health status were included. Older adults in this review were defined as individuals aged ≥ 50 years old	Home-based interventions are defined as those conducted in the participants’ homes and did not require them to leave their homes during the intervention period (e.g. face-to-face at home, or virtually through digital platforms such as the internet, telephone, and video calls). Comparator Only studies with control groups that underwent standard care, waitlist control, or placebo interventions were…	Only a registration. PROSPERO CRD42022304139	Yes	Before. 24 February 2022	ROB-1	Yes	The data that support the findings of this study are available from the corresponding author upon reasonable request	No	N/A	Yes	This journal applies the Taylor & Francis Basic Data Sharing Policy. Authors are encouraged to share or make open the data supporting the results or analyses presented in their paper where this does not violate the protection of human subjects or other valid privacy or security concerns. Authors are encouraged to deposit the dataset(s) in a recognized data repository that can mint a persistent di…	Encouraged	Aging & Mental Health	no			Yes	For both preprint and materials			217
269	Interventions for Reduction of Stigma in People with Schizophrenia: A Systematic Review and Meta‑analysis	Shu-Ping Chuang	Chien-Shu Wang	xota5139@gmail.com, F0968060001@mail.ngh.com.tw	February 02, 2024	11	Participants with schizophrenia	Interventions on internalized stigma	Only a registration. INPLASY202430079	Yes	After. 19 mars 2023	Effective Public Health Practice (EPHPP) tool	Yes	The data that support the findings of this study are available from the corresponding author upon reasonable request	No	N/A	Yes	Since May 6th, 2023, as part of the Journal of Medical Sciences Data Availability Policies, all types of articles must include a Data Availability Statement. Data availability statements should include information on where data supporting the results reported in the article can be found. By data we mean the minimal dataset that would be necessary to interpret, replicate and build upon possible to…	Excpected	Journal of medical sciences	no			Yes	For both preprint and materials			218
75	Chinese patent medicine combined with calcium channel blockers in the treatment of essential hypertension:a Bayes network meta-analysis and systematic review	Liangyu Cui	Liying Wang	Xuejie Han, xuejiehan@126.com Liying Wang, coldmoon_ly@163.com	15 March 2024	36	Essential hypertension	6 types of Chinese patent medicine for essential hypertension.	Neither are cited	N/A	N/A	ROB-2	Yes	The raw data supporting the conclusions of this article will be made available by the authors, without undue reservation.	File(s) containing (unprocessed) data extracted from included studies	Journal homepage	No	N/A	N/A	Frontiers in Pharmacology	no			Yes	For both preprint and materials			215
294	Efficacy of Sildenafil on healthy humans in high‑altitude hypoxia at rest and during exercise: A meta‑analysis	ZHAN‑CUI DANG	ZHONG‑ZHI ZHAO	zhzhzh1026@sohu.com	January 8, 2024	16	Healthy unacclimatized lowlanders	Experimental group was treated with Sildenafil and the control group was given a placebo or other drugs;	Neither are cited	N/A	N/A	ROB-2	Yes	The datasets used and/or analyzed during the current study are available from PubMed (https://pubmed.ncbi.nlm.nih.gov/), Embase (https://www.embase.com) and Cochrane (https://www.cochrane.org/) website. The datasets used and/or analyzed in the present study are available from the corresponding author on reasonable request.	No	N/A	Yes	The main headings of the review should be summarized as a numbered Contents section immediately following the Abstract. Acknowledgements Funding Availability of data and materials Authors' contributions Ethics approval and consent to participate Patient consent for publication Competing interests Authors' information (optional) Use of artificial intelligence tools (to be included only when AI too…	Excpected	Experimental and Therapeutic Medicine	no			Yes	For both preprint and materials			241
236	Role of Neoadjuvant Chemotherapy on Pathological, Functional, and Survival Outcomes of Upper Tract Urothelial Carcinoma Patients: A Systematic Review and Meta-Analysis	Abdalla Ali Deb	Hosam Serag	Hosam Serag Hosam.Serag@uhb.nhs.uk	January 31, 2024	21	Upper Tract Urothelial Carcinoma	Neoadjuvant Chemotherapy	Neither are cited	N/A	N/A	Newcastle–Ottawa Scale	No	N/A	No	N/A	Yes	As of 1 July 2018 manuscripts submitted to ICMJE journals that report the results of clinical trials must contain a data sharing statement as described below. Clinical trials that begin enrolling participants on or after 1 January 2019 must include a data sharing plan in the trial's registration. The ICMJE's policy regarding trial registration is explained above. If the data sharing plan changes …	Excpected	Urology Research & Practice	no			Yes	For both preprint and materials			392
191	Hydrocortisone in very preterm neonates for BPD prevention: meta-analysis and effect size modifiers	Daniele De Luca	Maria Rosaria Gualano	Dr Daniele De Luca dm. deluca@icloud. com	17 January 2024	7	Preterm neonates	Systemic hydrocortisone, planned to be started before the 15th day of postnatal age compared with placebo	Only a registration. PROSPERO CRD42023400520	Yes	Before. 28 Feb 2023	ROB-1	Yes	Data are available on reasonable request. Raw data are available from the authors on reasonable request.	No	N/A	Yes	Archives of Disease in Childhood: Fetal & Neonatal adheres to BMJ’s Tier 3 data policy. We strongly encourage that data generated by your research that supports your article be made available as soon as possible, wherever legally and ethically possible. All research articles must contain a Data Availability Statement. For more information and FAQs, please see BMJ’s full Data Sharing Policy page.	Excpected	Archives of Disease in Childhood: Fetal & Neonatal	no			Yes	For both preprint and materials	Yes	No	236
287	Efficacy of supervised exercise on sleep of women who survived breast cancer: a systematic review with meta‑analysis	Mariana Pifano de Moura Ferraz Barbosa	Diego Dantas	Diego Dantas diego.sdantas@ufpe.br	30 January 2024	13	Women who survived non-metastatic breast cancer (at any stage of clinical follow-up)	Supervised exercise	Only a registration. PROSPERO CRD42023420894	Yes	Before. 04 May 2023	PEDro scale	Yes	This manuscript use data previously published by other authors and all data are presented into results section	No	N/A	Yes	This journal encourages authors to provide an optional statement of data availability in their article. Data Availability Statements should include information on where data supporting the results reported in the article can be found, including, where applicable, hyperlinks to publicly archived datasets analysed or generated during the study. Data availability statements can also indicate whether…	Encouraged	Journal of Cancer Survivorship	no			Yes	For both preprint and materials	Yes	No	381
175	Evaluating fluvoxamine for the outpatient treatment of COVID-19: A systematic review and meta-analysis	Jiawen Deng	Simran Lohit	dengj35@mcmaster.ca	2023-12-26	9	Non-hospitalised COVID-19 patients	The use of fluvoxamine to standard of care or placebo	Only a registration. PROSPERO CRD42023463829	Yes	Before. 15/09/2023	ROB-2	Yes	All relevant dataaredisclosed inthemanuscript,itsassociatedfigures, and the supplementary materials. No additional data is available	File(s) containing citations of all records that were screened and excluded	Journal homepage	Yes	Reviews in Medical Virology expects that data supporting the results in the paper will be archived in an appropriate public repository. Authors are required to provide a data availability statement to describe the availability or the absence of shared data. When data have been shared, authors are required to include in their data availability statement a link to the repository they have used, and…	Excpected	Reviews in Medical Virology	no			Yes	For both preprint and materials			437
298	Active video games for improving health-related physical fitness in older adults: a systematic review and meta-analysis	Nuannuan Deng	Dandan Huang	huangdd@cqu.edu.cn	2024-04-17	24	Healthy older adults (≥ 60 years)	The training group participated in active video games, described as a technology-driven, screen-based activity that required players to respond to in-game scenarios using estures and body movements; (c) the study included a control group (e.g., no intervention, usual activity, or education)	Only a registration. PROSPERO CRD42023482568	Yes	Before. 24 Nov 2023	PEDro scale	Yes	The original contributions presented in the study are included in the article/Supplementary material, further inquiries can be directed to the corresponding author.	File(s) containing (unprocessed) data extracted from included studies	Journal homepage	No	N/A	N/A	Frontiers in public healt	no			Yes	For both preprint and materials			301
167	Evaluation of the effects of Bauhinia forficata as an adjuvant in the treatment of type 2 diabetes mellitus: Systematic review and meta-analysis	Liliana Maria Dimer	Luciane Bisognin Ceretta	tamycolonetti@hotmail.com	2024-01-05	4	Adults diagnosed with T2DM	Intervention: Use of Bauhinia forficata Comparison: Placebo or control group without specific intervention	Only a registration. PROSPERO CRD42022370143	Yes	Before. 04 November 2022	ROB-2 & ROBINS-I	Yes	All data in this study are included in the article.	No	N/A	Yes	To foster transparency, you are encouraged to state the availability of any data at submission. Ensuring data is available may be a requirement of your funding body or institution. If your data is unavailable to access or unsuitable to post, you can state the reason why (e.g., your research data includes sensitive or confidential information such as patient data) during the submission process. Th…	Encouraged	European Journal of Integrative Medicine	no			Yes	For both preprint and materials			261
178	Effects of episodic future thinking in health behaviors for weight loss: A systematic review and meta-analysis	Shanni Ding	Manjun Wang	dingsn@srrsh.com (S. Ding), 3191016@zju.edu.cn (H. Pan).	2023 Dec 6	18	All human participants will be considered in this review	Interventions were included in any study with episodic future thinking (EFT) intervention, which requires participants to simulate a prospective event using their imagination. Comparisons were included with episodic recent thinking (ERT), standardized episodic thinking (SET), and other routine education.	Only a registration. PROSPERO CRD42022377697	Yes	Before. 01 December 2022	ROB-2	Yes	Data availability is not applicable to this article as no new data were cre- ated or analyzed in this study	No	N/A	No	N/A	N/A	International journal of nursing studies	no			Yes	For both preprint and materials			323
55	Long-term effects of psychosocial interventions for adolescents on depression and anxiety: a systematic review and meta-analysis	Denis Duagi	June S. L. Brown	denis.duagi@kcl.ac.uk	2024-01-05	57	Population: Adolescents aged 11–18 with depression and anxiety	Intervention: Treatment included psychological, psychosocial, or educational interventions based on a clear theoretical rationale and psychological or social approaches aimed at the prevention or treatment of depression, depressive symptoms or anxiety that were implemented in educational, community or clinic settings to adolescents as individuals or in groups, as well as digital interventions; Cr…	Only a registration. PROSPERO CRD42022348668	Yes	Before. 28/03/2023	ROB-2	Yes	All data used for the study has been included in the manuscript and supplementary material.	No	N/A	Yes	All submitted research Articles must contain a data sharing statement, which must include: whether data collected for the study, including individual participant data and a data dictionary defining each field in the set, will be made available to others (“undecided” is not an acceptable answer); what data will be made available (deidentified participant data, participant data with identifiers, da…	Excpected	eClinicalMedicine	no			Yes	For both preprint and materials			244
301	Granulocyte colony-stimulating factor plus pentoxifylline increases short-term survival in patients with severe alcoholic hepatitis: a network meta-analysis	Fangfang Duan	Song Yang	sduyangsong@163.com	27 Nov 2023.	31	Patients with severe alcoholic hepatitis	Pharmacotherapy	Only a registration. PROSPERO CRD42022302784	Indeterminate	Before. 10 Feb 2022	ROBINS-I	Yes	Datasets are available on request.	No	N/A	No	N/A	N/A	The American journal of drug and alcohol abuse	no			Yes	For both preprint and materials			208
13	Vonoprazan and amoxicillin dual therapy as the first-line treatment of Helicobacter pylori infection: A systematic review and meta-analysis	Ren-Chun Du	Yi Hu	ndyfy06202@ncu.edu.cn	2023-11-30	15	H. pylori-infected patients without eradication history	VA dual therapy for H. pylori eradication; (C) In comparison with VPZ triple therapy, VPZ quadruple therapy (VPZ triple therapy plus bismuth), PPIs-based dual therapy, PPIs-based triple therapy or PPIs-based quadruple therapy (bismuth-containing quadruple therapy	Only a registration. PROSPERO CRD42023460227	Yes	Before. 13 September 2023	ROB-1 or Newcastle-Ottawa Scale	No	N/A	No	N/A	Yes	The journal encourages authors to share the data and other artefacts supporting the results in the paper by archiving it in an appropriate public repository. Authors should include a data accessibility statement, including a link to the repository they have used, in order that this statement can be published alongside their paper.	Encouraged	Helicobacter	no			Yes	For both preprint and materials			211
140	A systematic review and meta-analysis of tolerability, cardiac safety and efficacy of inclisiran for the therapy of hyperlipidemic patients	Siddhartha Dutta	Chandan Dev Singh Katoch	Drshubhasinghal@gmail.com	2023-12-19	4	Patients with hyperlipidemia	Inclisiran	Only a registration. PROSPERO CRD42022323926	Yes	Before. 8 May 2022	ROB-2	Yes	Supplemental data for this article can be accessed online at https://doi.org/10.1080/14740338.2023.2293201	No	N/A	Yes	This journal applies the Taylor & Francis Basic Data Sharing Policy. Authors are encouraged to share or make open the data supporting the results or analyses presented in their paper where this does not violate the protection of human subjects or other valid privacy or security concerns. Authors are encouraged to deposit the dataset(s) in a recognized data repository that can mint a persistent di…	Encouraged	Expert Opinion on Drug Safety	no			Yes	For both preprint and materials			194
152	Clinically Important Benefits and Harms of Monoclonal Antibodies Targeting Amyloid for the Treatment of Alzheimer Disease: A Systematic Review and Meta-Analysis	Mark H. Ebell	Gabrielle Grasso	ebell@uga.edu	January 22, 2024.	19	Adults with cognitive impairment, Alzheimer disease of any severity, or high risk for Alzheimer disease, and had to report at least 1 patient-oriented benefit or harm after a minimum of 1 year	Monoclonal antibody intended to decrease the amount of brain amyloid with placebo.	Only a registration. PROSPERO CRD42023392698	Yes	Before. 28 January 2023	ROB-1	Yes	The authors will make the spreadsheet containing the primary data, along with a data dictionary, available to other researchers who request it. Anyone using the data for further publications should involve the authors in that publication.	No	N/A	No	N/A	N/A	Annals of family medicine	no			Yes	For both preprint and materials	Yes	Yes File(s) containing (unprocessed) data extracted from included studies	368
306	The effects of vitamin D supplementation on inflammatory biomarkers in patients with asthma: a systematic review and metaanalysis of randomized controlled trials	Asmae El Abd	Francine M. Ducharme	Asmae.el.abd@umontreal.ca	2024-03-13	13	Human individuals diagnosed with asthma, irrespective of age (including children and adults), gender, ethnicity or body mass index (BMI)	Vitamin D supplementation, regardless of the dose, form, administration route (oral or non-oral), frequency (e.g., single doses, daily, weekly, etc.), or duration	Only a registration. PROSPERO CRD42022365666	Yes	Before. 24/10/2022	ROB-2	Yes	The original contributions presented in the study are included in the article/Supplementary Material. Further inquiries can be directed to the corresponding author	No	N/A	No	N/A	N/A	Frontiers in Immunology	no			Yes	For both preprint and materials			191
243	Surgical ablation of atrial fibrillation during mitral valve surgery: a systematic review and meta-analysis	Aditya Eranki	Martin Misfeld	adit.eranki@gmail.com	Jan 25, 2024	36	A patient population that underwent AF ablation concomitantly with mitral valve surgery	A patient population that underwent AF ablation concomitantly with mitral valve surgery	Neither are cited	N/A	N/A	ROBINS-I or ROB-2	No	N/A	No	N/A	No	N/A	N/A	Annals of cardiothoracic surgery	no			Yes	For both preprint and materials			233
281	White matter hyperintensity burden and functional outcomes in acute ischemic stroke patients after mechanical thrombectomy: A systematic review and meta-analysis	Huanhuan Fan	Kaibin Huang	hkb@smu.edu.cn (K. Huang).	2023-12-07	15	Acute ischemic stroke patients	Mechanical thrombectomy	Only a registration. PROSPERO CRD42022340568	Yes	Before. 28 June 2022	Newcastle-Ottawa Scale	Yes	Data will be made available on request.	No	N/A	Yes	Encourage and support researchers to share research data where appropriate and at the earliest opportunity, for example, by enhancing our submission processes to make this easier	Encouraged	NeuroImage: Clinical	no			Yes	For both preprint and materials			296
56	Myopia control efficacy of peripheral defocus soft contact lenses in children and adolescents: A meta-analysis	Haobo Fan	Airui Xie	xieairui@163.com	January 31, 2024	21	Myopia ranges from 0 to −8.00D and astigmatism ranges from 0 to −1.00D. Age between 8 and 18 years old	Peripheral defocus soft contact lenses	Only a registration. PROSPERO CRD42023443040	Yes	Before. 23 July 2023	Newcastle-Ottawa Scale or ROB-1	No	N/A	No	N/A	Yes	We are committed to helping ensure you reach as many readers as possible, always in a spirit of openness and transparency. We encourage you to share your research to a public repository and cite this data in your research (please note that this is a requirement for some journals). You will need to publish a data availability statement with your article under this heading.	Encouraged	European Journal of Ophthalmology	no			Yes	For both preprint and materials			243
128	Surgical outcomes of patients with unruptured anterior vs. inferior circulation aneurysms: A meta‑analysis	George Fotakopoulos	Kostas N Fountas	gfotakop@yahoo.gr	2023 Dec 28	9	Anterior or inferior circulation aneurysms	Surgery	Neither are cited	N/A	N/A	Newcastle-Ottawa Scale	Yes	The datasets used and/or analyzed during the current study are available from the corresponding author on reasonable request	No	N/A	Yes	All manuscripts should include a statement outlining to fellow researchers where the data generated during their study may be found. Authors can use any of the following standard statements (or combination of statements, where applicable). For data that are available upon request, the following statement must be used: ‘The data generated in the present study may be requested from the correspondin…	Excpected	Medicine International	no			Yes	For both preprint and materials			285
102	ComparingAnticoagulationStrategies forVenousThromboembolism AssociatedWithActiveCancer ASystematicReviewandMeta-Analysis	TomohiroFujisaki	KenichiTsujita	eyamamo@kumamoto-u.ac.jp	2024 Jan 9	17	Patients with active cancer	Anticoagulation treatments (VKA, parenteral anticoagulation [LMWH, unfractionated heparin, fondaparinux, idraparinux, or idrabiotaparinux], dabigatran, apixaban, edoxaban, and rivaroxaban)	Only a registration. PROSPERO CRD42022378819	Yes	Before. 05 December 2022	ROB-2	No	N/A	File(s) containing (unprocessed) data extracted from included studies	Journal homepage	Yes	This journal encourages and enables you to share data that supports your research publication where appropriate, and enables you to interlink the data with your published articles. Research data refers to the results of observations or experimentation that validate research findings. To facilitate reproducibility and data reuse, this journal also encourages you to share your software, code, model…	Encouraged	JACC: CardioOncology	no			Yes	For both preprint and materials			282
297	Treatment-related adverse events, including fatal toxicities, in patients with solid tumours receiving neoadjuvant and adjuvant immune checkpoint blockade: a systematic review and meta-analysis of randomised controlled trials	Yu Fujiwara	Abdul Rafeh Naqash	abdulrafeh-naqash@ouhsc.edu	November 24, 2023	28	Patients with solid tumours	Immune checkpoint blockade as an adjunct therapy to surgery or radiotherapy	Only a registration. PROSPERO CRD42022343741	Yes	Before. 12 July 2022	ROB-1	Yes	Data used in this study are available in a public, open-access repository. All data relevant to the study are included in the Article or included in the appendix.	No	N/A	Yes	From September 21, 2020, all submitted research Articles must contain a data sharing statement, to be included at the end of the manuscript. Data sharing statements must include: • Whether data collected for the study, including individual participant data and a data dictionary defining each field in the set, will be made available to others (“undecided” is not an acceptable answer); • What data …	Excpected	Lancet: oncology	no			Yes	For both preprint and materials			219
299	CombinedCasein Phosphopeptide-Amorphous Calcium Phosphate and Fluoride Is Not Superior to Fluoride Alone in Early Carious Lesions: AMeta-Analysis	Bianca Golzio Navarro Cavalcante	Gábor Varga	Gabor Varga, varga.gabor @ dent.semmelweis-univ.hu	October 26, 2023	21	Patients with early carious lesions	CombinedCasein Phosphopeptide-Amorphous Calcium Phosphate and Fluoride versus Fluoride Alone	Only a registration. PROSPERO CRD42021286245	Yes	Before. 22 Nov 2021	ROB-2	Yes	All data generated or analyzed during this study are included in this article, its supplementary material files and the article included in the review. Further inquiries can be directed to the corresponding author.	No	N/A	Yes	Authors are required to provide a Data Availability Statement that details whether data are publicly available and where the data supporting their study can be accessed. The journal’s data sharing policy strongly encourages authors to make all datasets on which the conclusions of the paper rely available to editors, reviewers and readers without unnecessary restriction wherever possible. In cases…	Excpected	Caries research	no			Yes	For both preprint and materials			267
12	Cryotherapy versus radiofrequency ablation in the treatment of dysplastic Barrett’s esophagus with or without early esophageal neoplasia: a systematic review and meta-analysis	Igor Logetto Caetité Gomes	Eduardo Guimarães Hourneaux de Moura	igorbraga1@gmail.com	January 17, 2024	3	Adults with Barrett’s esophagus and histological evidence of low-grade dysplasia, high-grade dysplasia, or intramucosal adenocarcinoma	Radiofrequency ablation versus cryotherapy	Only a registration. PROSPERO CRD42022374012	Yes	Before. 18 November 2022	ROBINS-I	No	N/A	No	N/A	Yes	CE encourages data sharing wherever possible unless ethical, privacy, or confidentiality concerns prevent this. Authors may deposit their data in a publicly accessible repository and include a link to the DOI within the text of the manuscript. • Clinical trials: CE accepts the ICMJE recommendations for data sharing statement policy (http://www.icmje.org/recommendations/browse/publishing-and-edito…	Encouraged	Clinical endoscopy	no			Yes	For both preprint and materials			217
173	Awake prone positioning for patients with COVID‑19‑related respiratory failure: a systematic review and meta‑analysis	Mara Graziani	Cecilia Becattini	Maragraziani11@gmail.com	2023-10-05	34	Hospitalized and non-intubated patients with acute respiratory failure related to COVID-19;	Treated and non-treated with prone positioning	Only a registration. PROSPERO CRD42022333211	Yes	Before. 18 May 2022	ROBINS-I or ROB-2	Yes	The database is available on reasonable request to the corresponding author.	No	N/A	Yes	The journal encourages authors to provide a statement of Data availability in their article. Data availability statements should include information on where data supporting the results reported in the article can be found, including, where applicable, hyperlinks to publicly archived datasets analysed or generated during the study. Data availability statements can also indicate whether data are a…	Encouraged	Internal and Emergency Medicine Official Journal of the Italian Society of Internal Medicine	no			Yes	For both preprint and materials			341
290	Long Term Outcomes and Durability of Fenestrated Endovascular Aneurysm Repair: A Meta-analysis of Time to Event Data	Aurélien M. Guéroult	Peter Holt	aurelien.gueroult1@nhs.net	2023-08-10	37	Infrarenal abdominal aortic aneurysms	Aneurysm repair with custom made fenestrated stent grafts	Only a registration. PROSPERO CRD42023401468	Yes	Before. 21 February 2023	ROBINS-I	No	N/A	File(s) containing (unprocessed) data extracted from included studies	Journal homepage	Yes	EJVES encourages and enables sharing anonymised data that supports research publications where appropriate.	Encouraged	European Journal of Vascular and Endovascular Surgery	no			Yes	For both preprint and materials			263
224	Efficacy of Surgical Management versus Conservative Management to Decrease the Incidence of Re-Rupture in Adult Patients with Achilles Tendon Rupture: A Systematic Review and Meta-Analysis	Fátima María Guevara-Chávez	Carlos Zavaleta-Corvera	carzavcor_1992@hotmail.com	2024 January/March	10	Patients with Achilles tendon rupture	Intervention group to surgical management and the comparison group to conservative management	Neither are cited	N/A	N/A	ROB-1	Yes	All the data used in this research are available at the referenced sources.	No	N/A	Yes	MLTJ strongly encourages that all datasets on which the conclusions of the article rely should be available to readers upon request. The authors should provide a link to the repository used to archive the data supporting the results. Authors are required to provide a data availability statement reporting on the availability or the absence of shared data. Submission of a manuscript to MLTJ implies…	Excpected	Muscle, ligaments and tendons journal	no			Yes	For both preprint and materials			378
28	A Meta-analysis of the Effect of Noninvasive Brain Stimulation on Dysphagia in Patients with Cerebral Stroke	Jie Guo	Fei Xie	quxi39939@163.com	2024 September	9	Dysphagia in Patients with Cerebral Stroke	Noninvasive Brain Stimulation	Neither are cited	N/A	N/A	ROB-1	No	N/A	No	N/A	No	N/A	N/A	Alternative Therapies in Health and Medicine	no			Yes	For both preprint and materials			264
214	Meta-Analysis of Efficacy and Safety of Intravenous Iron in Patients With Iron Deficiency and Heart Failure With Reduced Ejection Fraction	Mohammad Hamza	Sudarshan Balla	sudarshan.balla@hsc.wvu.edu	July 8, 2023	12	Patients with diagnosed heart failure with New York Heart Associa- tion (NYHA) classification II to IV or with EF 45% to 50% or less (2) Baseline hemoglobin (Hb) with or without ane- mia (level ≤15 mg/100 ml); this cutoff was chosen based on the diagnostic algorithm for treatment of ID in patients with HF in the European Society of Cardiology guidelines and based on expert consensus recommendatio…	Patients treated with either IV iron (in addition to guideline-directed medi- cal therapy) in the experimental group and the usual stan- dard of care (SOC) (guideline-directed medical therapy with or without placebo) in the control group	Neither are cited	N/A	N/A	ROB-2 or Newcastle -Ottowa scale	No	N/A	No	N/A	Yes	To foster transparency, you are encouraged to state the availability of any data at submission. Ensuring data is available may be a requirement of your funding body or institution. If your data is unavailable to access or unsuitable to post, you can state the reason why (e.g., your research data includes sensitive or confidential information such as patient data) during the submission process. Th…	Encouraged	The American Journal of Cardiology	no			Yes	For both preprint and materials	Yes	No	472
116	The effectiveness and safety of noninvasive brain stimulation technology combined with speech training on aphasia after stroke A systematic review and meta-analysis	Congli Han	Nan Wang	tangjiqin0312@163.com	2024 Jan 12	17	Patients who met the 4th National Conference on Cerebrovascular Disease or other relevant diagnostic criteria were diagnosed with post-stroke aphasia through the aphasia screening tool	The intervention group was given the NIBS combined with speech training, and the control group was given speech training or sham stimulation combined with speech training.	Indeterminate	No. Correct citation is CRD42023409650	Before. 31 Mar 2023	ROB-2	Yes	All data generated or analyzed during this study are included in this published article [and its supplementary information files].	No	N/A	Yes	Medicine®​ requires authors to include in any articles that report results derived from research data to include a Data Availability Statement. The provision of a Data Availability Statement will be verified as a condition of publication. Data Availability Statements should include information on where data supporting the results reported in the article can be found including, where applicable, h…	Excpected	Medicine	no			Yes	For both preprint and materials			381
35	Effect of Astragalus membranaceus on left ventricular remodeling in HFrEF: a systematic review and meta-analysis	Xu Han	Jiang Xiong	Jiang Xiong jiang_xiong8707@163.com	12 January 2024	19	Patients with unstable HF, those aged below 18 years, or with a LVEF >40%	Studies involving A. membranaceus administration via routes other than oral or intravenous infusion. 4) Comparators: Studies using unconventional comparators, such as non-placebo control groups or unproven alternative therapies.	Only a registration. PROSPERO CRD42023397571	Yes	Before. 28 Nov 2023 (1 day before submission)	ROB-1	Yes	The original contributions presented in the study are included in the article/Supplementary Material, further inquiries can be directed to the corresponding author.	No	N/A	No	N/A	N/A	Frontiers in pharmacology	no			Yes	For both preprint and materials			322
278	Clear aligner therapy versus conventional brackets: Oral impacts over time	Sara Hashemi	Marjan Mansourian	sobhankhademi2@ gmail.com	25‑Jan‑2024	9	Adult individuals (>18 years old) undergoing orthodontic treatment regardless of their gender or malocclusion types	Clear aligner treatment versus fixed appliance treatment	Only a registration. PROSPERO CRD42023389836	Yes	Before. 17 Jan 2023	ROB-2, ROBINS_I and a modified Newcastle-Ottowa scale	No	N/A	No	N/A	No	N/A	N/A	Dental Research Journal	no			Yes	For both preprint and materials			262
67	Impact of Berberine or Berberine Combination Products on Lipoprotein, Triglyceride and Biological Safety Marker Concentrations in Patients with Hyperlipidemia: A Systematic Review and Meta-Analysis	Adrian V. Hernandez	Michael White	charles.white@uconn.edu	14 May 2023	41	Individuals with hyperlipidemia (baseline total cholesterol [TC] more than 120 mg/dL, low-density lipoprotein [LDL] cholesterol concentrations more than 100 mg/dL, or triglyceride concentrations more than 150 mg/dL	The use of berberine alone or in combination with other dietary supplement ingredients, com- pared to no therapy, placebo, or active therapy with a drug, dietary supplement, or dietary strategy	Neither are cited	N/A	N/A	ROB-2	No	N/A	No	N/A	Yes	This journal applies the Taylor & Francis Basic Data Sharing Policy. Authors are encouraged to share or make open the data supporting the results or analyses presented in their paper where this does not violate the protection of human subjects or other valid privacy or security concerns. Authors are encouraged to deposit the dataset(s) in a recognized data repository that can mint a persistent di…	Encouraged	Journal of Dietary Supplements	no			Yes	For both preprint and materials			246
57	Effect of cardamom consumption on inflammation and blood pressure in adults: A systematic review and meta-analysis of randomized clinical trials	Azadeh Heydarian	Naheed Aryaeian	aryaeian.n@iums.ac.ir	07 October 2023	8	Individuals aged 18 or older	Cardamom	Only a registration. PROSPERO CRD42022365939	Yes	Before. 20 Oct 2022	ROB-2	Yes	On reasonable request, the corresponding author will provide the datasets created and used in the current study	No	N/A	Yes	The journal expects authors to share the data and other artefacts supporting the results in the paper by archiving it in an appropriate public repository. Authors must include a data accessibility statement, including a link to the repository they have used, in order that this statement can be published alongside their paper.	Excpected	Food Science & Nutrition	no			Yes	For both preprint and materials			224
255	Effects of mHealth-Based Lifestyle Interventions on Gestational Diabetes Mellitus in Pregnant Women With Overweight and Obesity: Systematic Review and Meta-Analysis	Yirong He	Biru Luo	luomr@scu.edu.cn	17.01.2024	16	Pregnant women with overweight (BMI ≥25 kg/m2) or obesity (BMI ≥30 kg/m2	mHealth interventions including pregnancy nutrition, physical activity, weight management, and health behavior education delivered via the internet, websites, telephone, app, SMS text message, email, or other types of information and communications technologies versus usual care, routine care, conventional care, or standard care without mHealth	Only a registration. PROSPERO CRD42021286995	Yes	Before. 25 Nov 2021	ROB-1	No	N/A	No	N/A	Yes	MIR Publications strongly recommends authors to include a Data Availability statement in any submitted manuscript that contains original research (this includes: Original Research, Research Letters, Short Papers, Reviews); see JMIR Publications article types). If code was generated during the study, then this also should be included in the statement. A submission to JMIR Publications journals imp…	Encouraged	JMIR mHealth and uHealth	yes	JMIR	https://preprints.jmir.org/preprint/49373	Yes	For both preprint and materials			376
263	Effects of Immunomodulatory Drugs on Cardiac and Immune Function in Patients with Heart Failure: A Meta-Analysis of Randomized Controlled Trials	Yi He	Wei Song	songwei06081@163.com	1 March 2024	11	Heart failure	Immunomodulatory drugs alone or in combination with conventional therapy. The control group received placebo, conventional drug ther- apy, or placebo plus conventional therapy	Neither are cited	N/A	N/A	ROB-2	Yes	The data underlying this article are available from on- line database, and shared on reasonable request to the cor- responding author.	No	N/A	No	N/A	N/A	Journal of Biological Regulators and Homeostatic Agents	no			Yes	For both preprint and materials			253
202	Effect of the pipeline embolization device placement on branching vessels in anterior circulation: a systematic review and meta‑analysis	Yiming He	Donghai Wang	Donghai Wang drwangdonghai@sdu.edu.cn Yiming He doctorhym@126.com Tao Sun qingdaoyixuest@163.com Mengtao Han 17865196851@163.com	11 January 2024	Indeterminate	Patients treated with pipeline embolization device placement	Patients treated with pipeline embolization device placement	Only a registration. PROSPERO CRD42022349449	Yes	Before. 07 Aug 2022	Newcastle-Ottawa Scale	Yes	Data availability Not applicable	No	N/A	Yes	All original research must include a data availability statement. This statement should explain how to access data supporting the results and analysis in the article, including links/citations to publicly archived datasets analysed or generated during the study. Please see our full policy here. If it is not possible to share research data publicly, for instance when individual privacy could be co…	Excpected	Acta Neurochirurgica	no			Yes	For both preprint and materials			188
130	Androgen deprivation therapy for prostate cancer and neurocognitive disorders: a systematic review and meta-analysis	David E. Hinojosa-Gonzalez	Mohit Khera	David.Hinojosa-Gonzalez@bcm.edu	2 January 2024	28	Prostate cancer	Androgen deprivation therapy	Only a registration. PROSPERO CRD42022297904	Yes	Before. 12 January 2022	Newcastle-Ottawa Scale	Yes	The data that support the findings of this study are available from the corresponding author, DEH, upon reasonable request.	No	N/A	Yes	Prostate Cancer and Prostatic Diseases adheres to Springer Nature’s Data Policy Type 3. This means that a submission to Prostate Cancer and Prostatic Diseases implies that materials described in the manuscript, including all relevant raw data, will be freely available to any researcher wishing to use them for non-commercial purposes, without breaching participant confidentiality. It also means th…	Excpected	Prostate Cancer and Prostatic Diseases	no			Yes	For both preprint and materials	Yes	No	227
59	The efficacy of psychological interventions for adult post- traumatic stress disorder following exposure to single versus multiple traumatic events: a meta-analysis of randomised controlled trials	Thole H Hoppen	Nexhmedin Morina	thoppen@uni-muenster.de	January 11, 2024	161	Adults with post- traumatic stress disorder	Psycho- logical intervention and a control condition	Only a registration. PROSPERO CRD42023407754	Yes	Before. 31 Mar 2023	ROB-1	Yes	All presented data are publicly accessible given that we only included Data from published research articles except data from one unpublished trial with publicly accessible data retrieved from: https://classic.clinicaltrials.gov/ct2/show/results/NCT00607815. The datasets and R scripts to reproduce results are available on request via email to the corresponding authour	No	N/A	Yes	From September 21, 2020, all submitted research Articles must contain a data sharing statement, to be included at the end of the manuscript. Data sharing statements must include: • Whether data collected for the study, including individual participant data and a data dictionary defining each field in the set, will be made available to others (“undecided” is not an acceptable answer); • What data …	Excpected	Lancet Psychiatry	no			Yes	For both preprint and materials	Yes	No	218
242	Efficacy and safety of mesenchymal stem cells in patients with acute ischemic stroke: a meta- analysis	Huanjia Huang	Shengliang Shi	Shengliang Shi ssl_1964@163.com	29 January 2024	9	Acute ischemic stroke	Mesenchymal stem cell intervention and the control group received placebo treatment	Only a registration. PROSPERO CRD42023407508	Yes	Before. 23 Mar 2023	ROB-1	Yes	All the data involved in the literature are available.	No	N/A	Yes	BioMed Central strongly encourages all datasets on which the conclusions of the manuscript rely to be either deposited in publicly available repositories (where available and appropriate) or presented in the main paper or additional supporting files, in machine-readable format (such as spread sheets rather than PDFs) whenever possible. Please see the list of recommended repositories in our editor…	Encouraged	BMC Neurology	no			Yes	For both preprint and materials			236
159	Efficacy analysis of three brain stimulation techniques for Alzheimer’s disease: a meta-analysis of repeated transcranial magnetic stimulation, transcranial direct current stimulation, and deep brain stimulation	Peilin Huang	Xiaodong Pan	Xiaodong Pan panxd@fjmu.edu.cn	13 Dec 2023.	Indeterminate	Alzheimer’s disease	Transcranial magnetic stimulation, transcranial direct current stimulation, and deep brain stimulation	Only a registration. PROSPERO. CRD42021290830	Yes	Before. 12 December 2021	ROB-1	No	N/A	No	N/A	Yes	If there is a data set associated with the paper, please provide information about where the data supporting the results or analyses presented in the paper can be found. Where applicable, this should include the hyperlink, DOI or other persistent identifier associated with the data set(s). Templates are also available to support authors.	Encouraged	Expert Review of Neurotherapeutics	no			Yes	For preprint, materials and clarification			213
1660	Clinical outcome post treatment of anemia in pregnancy with intravenous versus oral iron therapy: a systematic review and meta‑analysis	Anuj Kumar Pandey	Sutapa Bandyopadhyay Neogi	sutapa@iihmrdelhi.edu.in	2024-01-02	35	Patients undergoing post treatment of anemia in pregnancy	Intravenous versus oral iron therapy	Only a registration. PROSPERO CRD42022368346	Yes	Before. 30 Oct 2022	ROB-2	Yes	All the data and literatures available in public domain were used for the systematic review and meta-analysis. T he dataset can be obtained from the corresponding authors on request.	File(s) containing data used in all analyses (e.g. Microsoft Excel or CSV spreadsheet)	Journal homepage	Yes	Supporting data must be made available to Editorial Board Members and referees at the time of submission for the purposes of evaluating the manuscript. Referees may be asked to comment on the terms of access to materials, methods and/or data sets; Scientific Reports reserves the right to refuse publication in cases where authors do not provide adequate assurances that they can comply with the pub…	Mandatory	Scientific Reports	no			Yes	For both preprint and materials			296
1816	Efficacy of Oral, Topical, and Intradermal Tranexamic Acid in Patients with Melasma — A Meta-Analysis	Viraj S. Panchal	Devang A. Rana	virajpanchal611@gmail.com	01-Dec-2023.	28	Patients with Melasma	Oral, Topical, and Intradermal Tranexamic Acid	Neither are cited	N/A	N/A	ROB-1	No	N/A	No	N/A	No	N/A	N/A	Indian Dermatology Online Journal	no			Yes	For both preprint and materials	Yes	No	288
1828	The efficacy of wound edge protectors in reducing the post-operative surgical site infections after abdominal surgery: a meta-analysis of randomized clinical studies	Yu Zhu	Jiefeng Jiang	jiangjief@sina.com	October 12, 2023	12	Patients who undergone abdominal surgery	Wound edge protectors	Neither are cited	N/A	N/A	ROB-1	No	N/A	No	N/A	No	N/A	N/A	Videosurgery and Other Miniinvasive Techniques	no			Yes	For both preprint and materials			278
1722	Effectiveness of near-infrared light devices for peripheral intravenous cannulation in children and adolescents: A meta-analysis of randomized controlled trials	NgSi Lei Annalyn	Ying Lau	e0418184@u.nus.edu (N.S.L. Annalyn), gladysleow@u.nus.edu (X.R.G. Leow), wen_wei@nus.edu.sg (W.W. Ang), yinglau@cuhk.edu.hk (Y. Lau)	2024-01-08	18	Children and adolescents undergoing peripheral intravenous cannulation	Near-infrared light devices	Only a registration. PROSPERO CRD42022298138	Yes	Before. 13 Jan 2022	ROB-2	Yes	Data available on request from the authors	File(s) containing citations of all records that were screened and excluded	Journal homepage	Yes	To foster transparency, you are encouraged to state the availability of any data at submission. Ensuring data is available may be a requirement of your funding body or institution. If your data is unavailable to access or unsuitable to post, you can state the reason why (e.g., your research data includes sensitive or confidential information such as patient data) during the submission process. Th…	Encouraged	Journal of Pediatric Nursing: Nursing Care of Children and Families	no			Yes	For both preprint and materials			337
1652	Endovascular repair versus best medical treatment for uncomplicated acute type B acute aorta dissection: a meta-analysis	Yunpeng Ma	Xin Chen	chenxinczk@163.com	2023 Nov 27	6	Uncomplicated acute type B acute aorta dissection	Endovascular repair versus best medical treatment	Only a registration. INPLASY202380038	Yes	Before. 9 August 2023. Submitted 20 August 2023	Newcastle-Ottawa Scale or ROB 1	No	N/A	No	N/A	No	N/A	N/A	Advances in Interventional Cardiology	no			Yes	For both preprint and materials			249
1795	Efficacy of probiotics or synbiotics in critically ill patients: A systematic review and meta-analysis	Jiaqi Lou	Jiliang Li	397272330@qq.com (J. Li)	November 8, 2023	33	Critically ill patients	Probiotics or synbiotics	Only a registration. PROSPERO CRD42023398511	Yes	Before. 6 Mar 2023	ROB-1 or Newcastle-Ottawa Scale	Yes	All data included in this study are available upon request by contact with the corresponding autho	No	N/A	Yes	To foster transparency, we encourage you to state the availability of your data in your submission. This may be a requirement of your funding body or institution. If your data is unavailable to access or unsuitable to post, you will have the opportunity to indicate why during the submission process, for example by stating that the research data is confidential. The statement will appear with your…	Encouraged	Clinical Nutrition ESPEN	no			Yes	For both preprint and materials	Yes	No	241
1699	The role of probiotic therapy on clinical parameters and human immune response in peri-implant diseases: a systematic review and meta-analysis of randomized clinical studies	Nansi Lo´pez-Valverde	Jose´ Antonio Blanco Rueda	Antonio Lo ´pez-Valverde alopezvalverde@usal.es	2024-04-15	10	Adult patients with mucositis, peri-implantitis or both	Comparing probiotic treatment alone, or as adjuvant therapy	Only a registration. INPLASY202410051	Yes	Before. 12 January 2024. Submitted 15 January 2024	ROB-2	Yes	The original contributions presented in the study are included in the article/supplementary material. Further inquiries can be directed to the corresponding author.	No	N/A	No	N/A	N/A	Frontiers in immunology	no			Yes	For both preprint and materials			261
1721	Tandem autologous hematopoietic stem cell transplantation for patients with multiple myeloma: a systematic review and meta-analysis	Hongtao Li	Chen Tian	Chen Tian tianchen@tjmuch.com	2024-04-23	10	Patients with multiple myeloma	Tandem autologous hematopoietic stem cell transplantation	Neither are cited	N/A	N/A	ROB-1	Yes	The data sets used and/or analyzed during the current study are available from the corresponding author on reasonable request.	No	N/A	Yes	This journal applies the Taylor & Francis share upon reasonable request data sharing policy. Authors agree to make data and materials supporting the results or analyses presented in their paper available upon reasonable request. It is up to the author to determine whether a request is reasonable. Authors are required to cite any data sets referenced in the article and provide a Data Availability …	Encouraged	Hematology	no			Yes	For both preprint and materials			243
1880	The effects of higher versus lower protein delivery in critically ill patients: an updated systematic review and meta-analysis of randomized controlled trials with trial sequential analysis	Zheng‑Yii Lee	Christian Stoppe	Zheng‑Yii Lee zheng_yii@hotmail.com	2024-01-06	23	Critically ill patients	Higher versus lower protein delivery	Only a registration. PROSPERO CRD42023441059	Yes	Before. 28 Jul 2023. Submitted 30 October 2023	ROB-2 & Canadian Critical Care Nutrition (CCN) Methodological Quality System	Yes	All data generated and/or analysed during the current study are included within the published article and its additional files.	File(s) containing (unprocessed) data extracted from included studies File(s) containing citations of all records that were screened and excluded	Journal homepage	Yes	or all journals, BioMed Central strongly encourages all datasets on which the conclusions of the manuscript rely to be either deposited in publicly available repositories (where available and appropriate) or presented in the main paper or additional supporting files, in machine-readable format (such as spread sheets rather than PDFs) whenever possible. Please see the list of recommended repositor…	Encouraged	Critical care	no			Yes	For both preprint and materials	Yes	No	280
1907	Effectiveness of Cerebrospinal Fluid Lumbar Drainage Among Patients with Aneurysmal Subarachnoid Hemorrhage: An Updated Systematic Review and Meta-Analysis	Keng Siang Lee	Michael T. Lawton	mrkengsianglee@gmail.com	2024-01-19	14	Patients with Aneurysmal Subarachnoid Hemorrhage	Cerebrospinal Fluid Lumbar Drainage Among	Only a registration. PROSPERO CRD42023437709	Yes	Before. 20 June 2023. Submitted 26 November 2023	Joanna Briggs Institute checklist for nonrandomized experimental studies and version 2 of the Cochrane risk-of-bias assessment for randomized trials	No	N/A	No	N/A	Yes	To foster transparency, you are encouraged to state the availability of any data at submission. Ensuring data is available may be a requirement of your funding body or institution. If your data is unavailable to access or unsuitable to post, you can state the reason why (e.g., your research data includes sensitive or confidential information such as patient data) during the submission process. Th…	Encouraged	World Neurosurgery	no			Yes	For both preprint and materials			274
1985	The analgesic effectiveness of perioperative lidocaine infusions for acute and chronic persistent postsurgical pain in patients undergoing breast cancer surgery: a systematic review and meta-analysis	Nasir Hussain	Faraj W. Abdallah	FAbdallah@toh.ca	2024-01-09	13	Acute and chronic persistent postsurgical pain in patients undergoing breast cancer surgery	Perioperative lidocaine infusions	Only a registration. PROSPERO CRD42023420888	Yes	Before. 08 May 2023. Submitted 16 August 2023	ROB-2	No	N/A	No	N/A	Yes	The BJA encourages and enables you to share data that supports your research publication where appropriate and enables you to interlink the data with your published articles. Research data refer to the results of observations or experimentation that validate research findings. To facilitate reproducibility and data reuse, the BJA also encourages you to share your software, code, models, algorithm…	Encouraged	British Journal of Anaesthesia	no			Yes	For both preprint and materials			368
181	Effects of electroacupuncture on obesity A systematic review and meta-analysis	Junhyuk Kang	Won-Seok Chung	omdluke@khu.ac.kr	2024 Jan 12	13	We included patients diagnosed with simple obesity, with no restrictions on age, sex, or race.	Studies that combined electroacupuncture with standard care, including physical exercise, dietary control, and dietary education, were also included. Patients who received electroacupuncture combined with other treatments, such as moxibustion, cupping, or catgut embedding therapies, were excluded. The control group included patients who received sham electroacupuncture, standard care, or no treat…	Both a protocol and registration are cited. Open science framework https://osf.io/yu5xr. Kang J, Kim KW, Seo Y, Song MY, Chung WS. Effects of electroacupuncture for obesity: a protocol for systematic review and metaanalysis. Medicine 2022;101:9(e29018).	Yes	Before. January 13, 2022	ROB-1	Yes	The datasets generated during and/or analyzed during the current study are available from the corresponding author on reasonable request.	No	N/A	Yes	Medicine®​ requires authors to include in any articles that report results derived from research data to include a Data Availability Statement. The provision of a Data Availability Statement will be verified as a condition of publication. Data Availability Statements should include information on where data supporting the results reported in the article can be found including, where applicable, h…	Excpected	Medicine®	no			Yes	For both preprint and materials			356
51	Evaluating the evidence for a liver shrinkage diet for obese patients prior to laparoscopic cholecystectomy: A systematic review and meta-analysis	Daniel Llwyd Hughes	Jihène El Kafsi	hughesdaniel32@yahoo.com	Published: 13‑Jan‑2024	2	Obese patients prior to laparoscopic cholecystectomy	Pre‑operative very low‑calorie diet vs normal diet	Only a registration PROSPERO CRD42022374610	Yes	Before. Registration 16 november 2022	ROB-1	No	N/A	No	N/A	No	N/A	N/A	Journal of Minimal Access Surgery	no			Yes	For both preprint and materials			263
276	Digital Health Interventions for Quality Improvements in Chronic Kidney Disease Primary Care: A Systematic Review and Meta-Analysis of Randomized Controlled Trials	Miao Hui	Li Yang	2011110216@stu.pku.edu.cn	9 January 2024	12	Chronic Kidney Disease	Digital Health Interventions	Only a registration. PROSPERO CRD42023449098	Yes	Before. 07 Aug 2023	ROB-2	Yes	The original contributions presented in the study are included in the article and Supplementary Material, further inquiries can be directed to the corresponding authors.	No	N/A	Yes	Data availability statements Data availability statements are required for all articles published with MDPI. During the peer review and editorial decision process, authors can be asked to share existing datasets or raw data that have been analyzed in the manuscript, and whether they will be made available to other researchers following publication. Authors will also be asked for the details of an…	Excpected	Journal of Clinical Medicine	no			Yes	For both preprint and materials			228
142	Analgesic Effects of Regional Analgesic Techniques in Pediatric Inguinal Surgeries: A Systematic Review and Network Meta-Analysis of Randomized Controlled Trials	Tsung-Yu Hung	Ying-Chun Lin	Ying-Chun Lin, elegant.beaver@gmail.com.	January 2024	69	Healthy pediatric patients between 0 and 18 years of age	Pediatric patients undergoing inguinal surgeries for inguinal hernia, hydroceles, or unde- scended testicles under general anesthesia comparing one regional analgesia to another, additional systemic analgesics, or standard care only	Only a registration. PROSPERO CRD42021279771	Yes	Before. 21 October 2021	ROB-2	No	N/A	No	N/A	No	N/A	N/A	Anesthesia and analgesia	no			Yes	For both preprint and materials			217
101	Could early life DHA supplementation benefit neurodevelopment? A systematic review and meta-analysis	Ruolan Hu	Jinrong Li	Yifei Li liyfwcsh@scu.edu.cn Jinrong Li lijinrong224@163.com	2024-04-05	20	Pregnant women or postpartum nursing mothers without high-risk pregnancy (e.g., psychiatric disorders or pregnancy-induced complications including hypertension, preeclampsia) or infants without any genetic or chromosomal abnormalities	Docosahexaenoic acid supplementation (other polyunsaturated fatty acids were much smaller than that of DHA, e.g., DHA: EPA ≥ 5:1) versus placebo or no fatty acids supplementation	Only a registration. PROSPERO CRD42022348100	Yes	Before. 26 Aug 2022	ROB-2	Yes	The original contributions presented in the study are included in the article/Supplementary material, further inquiries can be directed to the corresponding authors	No	N/A	No	N/A	N/A	Frontiers in neurology	no			Yes	For both preprint and materials			257
118	Selenium Supplementation in Patients with Hashimoto Thyroiditis: A Systematic Review and Meta-Analysis of Randomized Clinical Trials	Valentina V. Huwiler	Arjola Bano	valentina.huwiler@extern.insel.ch	2024 Mar 13	35	Hashimoto Thyroiditis	Selenium Supplementation	Only a registration. PROSPERO CRD42022308377	Yes	Before. 17 Oct 2023	ROB-2	No	N/A	File(s) containing (unprocessed) data extracted from included studies	Journal homepage	Yes	We recommend, but do not require, the sharing and archiving of data and any other artifacts that define and support the results stated in a manuscript in a suitable public repository (in accordance with valid privacy, legal, and ethical guidelines). We recommend that a data availability statement be included in the manuscript in the Methods section or as a separate section at the end of the main …	Encouraged	Thyroid	no			Yes	For both preprint and materials			204
249	Endoscopic Lumbar Interbody Fusion, Minimally Invasive Transforaminal Lumbar Interbody Fusion, and Open Transforaminal Lumbar Interbody Fusion for the Treatment of Lumbar Degenerative Diseases: A Systematic Review and Network Meta-Analysis	Xijian Hu	Bin Zhao	zzbb3737@126.com	March 31, 2023	31	Lumbar Degenerative Diseases	Endoscopic Lumbar Interbody Fusion, Minimally Invasive Transforaminal Lumbar Interbody Fusion, and Open Transforaminal Lumbar Interbody Fusion	Only a registration. PROSPERO CRD42023387572	Yes	Before. 16 Jan 2023	ROB-1 or Newcastle-Ottawa Scale	No	N/A	No	N/A	Yes	We are committed to helping ensure you reach as many readers as possible, always in a spirit of openness and transparency. We encourage you to share your research to a public repository and cite this data in your research (please note that this is a requirement for some journals). You will need to publish a data availability statement with your article under this heading.	Encouraged	Global Spine Journal	no			Yes	For both preprint and materials			221
238	Comparative tolerability of targeted therapies in pulmonary hypertension	Magdalena Jasińska-Stroschein	Daria Orszulak-Michalak	magdalena.jasinska-stroschein@umed.lodz.pl	Online publication date: 2020-06-05	35	Pulmonary hypertension	Pulmonary hypertension-targeted therapy with any dose compared with background (placebo, non-specific or specific) therapy	Neither are cited	N/A	N/A	Jadad scoring scale	No	N/A	No	N/A	No	N/A	N/A	Archives of Medical Science	no			Yes	For both preprint and materials	Yes	No	249
166	Efficacy of magnetic therapy for osteoporotic patients A meta-analysis of randomized controlled studies	Feng Jiang	Li Zheng	13982771711@163.com	2024 Jan 12	5	Osteoporosis	Intervention treatments were magnetic therapy versus sham procedure	Neither are cited	N/A	N/A	Jadad scoring scale	Yes	Data sharing not applicable to this article as no datasets were generated or analyzed during the current study	No	N/A	Yes	Medicine®​ requires authors to include in any articles that report results derived from research data to include a Data Availability Statement. The provision of a Data Availability Statement will be verified as a condition of publication. Data Availability Statements should include information on where data supporting the results reported in the article can be found including, where applicable, h…	Excpected	Medicine®	no			Yes	For both preprint and materials			210
233	Effectiveness of Community-Based Programs on Aggressive Behavior Among Children and Adolescents: A Systematic Review and Meta-Analysis	Shan Jiang	Lin Wang	wanglin5178@163.com	January 31, 2024	16	Children or adolescents as participants (i.e., under 18 years of age)	Community-based intervention or program on aggressive behavior;	Neither are cited	N/A	N/A	Modified Jadad scale	No	N/A	No	N/A	Yes	The Journal is committed to facilitating openness, transparency and reproducibility of research, and has the following research data sharing policy. For more information, including FAQs please visit the Sage Research Data policy pages. Subject to appropriate ethical and legal considerations, authors are encouraged to: Share your research data in a relevant public data repository Include a data av…	Encouraged	Trauma, Violence, & Abuse	no			Yes	For both preprint and materials			194
225	Meta-analysis of the efficacy of Jingjin acupuncture therapy in the treatment of spastic cerebral palsy	Xingyu Kang	Shuai Shi	ss18955386@163.com	09 May 2024	20	Cases with a diagnosis that meets the criteria set by the China Cerebral Palsy Rehabilitation Guidelines and can be diagnosed as Cerebral Palsy	The treatment group used Jingjin acupuncture therapy in combination with conventional treatment or pure Jingjin acupuncture therapy, and the control group utilized basic treatment	Neither are cited	N/A	N/A	ROB-1	Yes	The original contributions presented in the study are included in the article/supplementary material, further inquiries can be directed to the corresponding author.	No	N/A	No	N/A	N/A	Frontiers in neurology	no			Yes	For both preprint and materials			208
121	Efficacy and safety of probiotics, prebiotics, and synbiotics for the prevention of colorectal cancer and precancerous lesion in high-risk populations: A systematic review and meta-analysis of randomized controlled trials	Hao Xuan Kan	Jing Nan Li	lijn2008@126.com	2023-12-21	9	Individuals with a prior history of colorectal neoplasia, a family history of Colorectal cancer, or those who had undergone polypectomy	Use of probiotics (such as Lac- tobacillus, Bifidobacterium, Streptococcus thermophilus, Lactococcus, Bacillus subtilis, Enterococcus, Saccharomyces, etc) or prebiotics (such as inulin, lactulose, fructo-oligosaccharide, galacto-oligosaccharide), either alone or in combination	Only a registration. PROSPERO CRD42022340107	Yes	Before. 26 Jun 2022	ROB-2	No	N/A	No	N/A	Yes	The journal encourages authors to share the data and other artefacts supporting the results in the paper by archiving it in an appropriate public repository. Authors should include a data accessibility statement, including a link to the repository they have used, in order that this statement can be published alongside their paper.	Encouraged	Journal of digestive diseases	no			Yes	For both preprint and materials			229
68	Investigating the Effect of Kangaroo Mother Care on Maternal-Infant At- tachment: A Systematic Review and Meta-analysis Study	Fatemeh Zahra Karimi	Atefeh Yas	Atefehyas@yahoo.com	February 2023	10	Mothers	Kangaroo Mother Care	Neither are cited	N/A	N/A	ROB-1	Yes	The authors confirm that the data supporting the findings of this research are available within the article	No	N/A	Yes	The source of data and materials should be mentioned in the manuscript, in support of the findings. Sharing research data is integral to its transparency and reproducibility. Data sharing involves the citation and availability of data that support the findings of the research. Bentham Science encourages authors to share the source of data and materials in the manuscript, in support of the finding…	Excpected	Current Women s Health Reviews	no			Yes	For both preprint and materials			327
149	Effect of IV ferric carboxy maltose for moderate/severe anemia: a systematic review and meta-analysis	Mahalaqua Nazli Khatib	Zahiruddin Syed Quazi	Zahiruddin Syed Quazi zahirquazi@gmail.com	09 February 2024	10	Moderate to severely anaemic Indians irrespective of age groups, gender, ethnicity, educational status, community or setting, other socio-demographic factors, type of anaemia (nutritional deficiencies, such as iron, folate, vitamins B12 and A; haemoglobinopathies; infectious diseases, such as malaria, tuberculosis, HIV and parasitic infections)	Intravenous ferric carboxymaltose injection	Only a registration. PROSPERO CRD42023459363	Yes	Before. 11 Sep 2023	ROB-2 or ROBINS-I	Yes	The original contributions presented in the study are included in the article/Supplementary material, further inquiries can be directed to the corresponding author	No	Journal homepage	No	N/A	N/A	Frontiers in Medicine	no			Yes	For both preprint and materials			248
174	No clinically significant differences in patient-reported outcome measures across total hip arthroplasty approaches	Andrew G Kim	Atul F Kamath	kamatha@ccf.org	June 1, 2023	24	Total hip arthroplasty	Surgical total hip replacement	Neither are cited	N/A	N/A	The Methodological Index for Non-Randomized Studies or the Detsky scale	No	N/A	No	N/A	Yes	The Journal is committed to facilitating openness, transparency and reproducibility of research, and has the following research data sharing policy. For more information, including FAQs please visit the Sage Research Data policy pages. Subject to appropriate ethical and legal considerations, authors are encouraged to: Share your research data in a relevant public data repository Include a data av…	Encouraged	Hip international	no			Yes	For both preprint and materials			240
41	The Effectiveness of Cognitive Behavioral Therapy on Depression and Sleep Problems for Climacteric Women: A Systematic Review and Meta-Analysis	Ji-Hyun Kim	Hea-Jin Yu	heajinyu@syu.ac.kr	11 January 2024	9	Women in the perimenopausal stage within the age range of 40 to 65 years with depression like problems or sleeping problems	Cognitive Behavioral Therapy	Only a registration. INPLASY202410033	Yes	After. 09 January 2024	ROB-1	Yes	The data presented in this study are available upon request from the corresponding author. The data are not publicly available because of respondents’ privacy.	No	N/A	Yes	In this section, please provide details regarding where data supporting reported results can be found, including links to publicly archived datasets analyzed or generated during the study. Please refer to suggested Data Availability Statements in section “MDPI Research Data Policies”. You might choose to exclude this statement if the study did not report any data.	Encouraged	Journal of clincial medicine	no			Yes	For both preprint and materials			221
1839	Comparative Effect of Glucose-Lowering Drugs for Type 2 Diabetes Mellitus on Stroke Prevention: A Systematic Review and Network Meta-Analysis	Ji Soo Kim	Seung-Won Oh	sw.oh@snu.ac.kr	January 26, 2024	79	Participants were adults with T2DM	Metformin, sulfonylureas, thiazolidinedione, dipeptidyl peptidase 4 (DPP-4) inhibitors, SGLT-2 inhibitors, alpha-glucosidase inhibitors, meglitinide, GLP-1 agonist, and insulin.	Only a registration. PROSPERO CRD42018082633	No	N/A	ROB-1	No	N/A	File(s) containing (unprocessed) data extracted from included studies	Journal homepage	No	The Diabetes & Metabolism Journal encourages data sharing wherever possible, unless ethical, privacy, or confidentiality concerns prevent it. Authors are encouraged to deposit their data in a publicly accessible repository and provide a link to the digital object identifier (DOI) within the manuscript. The journal adheres to the ICMJE Recommendations for data sharing statements (https://www.icmje…	Encouraged	Diabetes & metabolism journal	no			Yes	For both preprint and materials			354
29	Operative options for extracranial nasal dermoid cysts: A meta-analysis	Joshua Kohan	Erin Ostby	Joshua.kohan@med.uvm.edu	31 October, 2023	43	Nasal dermoid cyst	Surgical methods for nasal dermoid cyst treatment	Neither are cited	N/A	N/A	NR	No	N/A	No	N/A	Yes	This journal encourages you to cite underlying or relevant datasets in your manuscript by citing them in your text and including a data reference in your Reference List. Data references should include the following elements: author name(s), dataset title, data repository, version (where available), year, and global persistent identifier. Add [dataset] immediately before the reference so we can pr…	Encouraged	Journal of Plastic, Reconstructive & Aesthetic Surgery	no			Yes	For both preprint and materials			209
125	Effectiveness of systemic treatments on pruritus associated with atopic dermatitis: A systematic review in pediatric patient	Tessa A. Kouwenhoven	Marieke M. B. Seyger	tessa.kouwenhoven@radboudumc.nl	2023-11-28	30	Pediatric patients with atopic dermatitis	Systemic treatments	Neither are cited	N/A	N/A	ROB-2 or ROBINS-I	Yes	The data that support the findings of this study are available from the corresponding author upon reasonable request.	File(s) containing (unprocessed) data extracted from included studies	Journal homepage	Yes	The journal encourages authors to share the data and other artefacts supporting the results in the paper by archiving it in an appropriate public repository. Authors should include a data accessibility statement, including a link to the repository they have used, in order that this statement can be published alongside their paper. All accepted manuscripts may elect to publish a data availability …	Encouraged	Journal of Pediatric Dermatology	no			Yes	For both preprint and materials			233
6	Multi-Modal versus Uni-Modal Treatment for the Recovery of Lower Limb Motor Function in Patients after Stroke: A Systematic Review with Meta-Analysis	Alex Lando	Giorgia Pregnolato	luisa.cacciante@hsancamillo.it	12 January 2024	10	Adult participants with a diagnosis of stroke	Intervention defined as a multimodal treatment (e.g., combined lower limb resistance training and endurance training, with or without technological devices), as compared with a unimodal treatment or conventional treatment or no treatment, for the recovery of lower limb functions and aerobic functions (i.e., endurance, knee-extensor muscle strength, gait speed, and aerobic capacit	Only a registration. PROSPERO CRD42022313023	Yes	Before. 27 March 2022	ROB-2	Yes	Data used to conduct this research are available upon request to the corresponding author.	No	N/A	Yes	Raw data should preferably be publicly deposited by the authors before submission of their manuscript. Authors need to at least have the raw data readily available for presentation to the referees and the editors of the journal, if requested. Authors need to ensure appropriate measures are taken so that raw data is retained in full for a reasonable time after publication.	Encouraged	Healthcare	no			Yes	For both preprint and materials	Yes	No	280
232	The Dosing Strategy to Improve Adherence to Roflumilast in Treatment for Chronic Obstructive Lung Disease: A Systemic Review and Meta-Analysis	Jonghoo Lee	Jae-Uk Song	lovlet@jejunu.ac.kr	5 March 2024	5	Chronic Obstructive Lung Disease	Roflumilast using dosing strategie	Only a registration. PROSPERO CRD42023428270	Yes	Before. 31 May 2023	ROB-1 or ROBINS-I	No	N/A	No	N/A	Yes	As part of the Taylor & Francis Group, Dove Medical Press applies the Basic Data Sharing Policy. Authors are encouraged to share or make open the data supporting the results or analyses presented in their paper where this does not violate the protection of human subjects or other valid privacy or security concerns. Authors are encouraged to deposit the dataset(s) in a recognized data repository t…	Encouraged	International Journal of Chronic Obstructive Pulmonary Disease	no			Yes	For both preprint and materials			192
3	The effect of digital health interventions on postpartum depression or anxiety: a systematic review and meta-analysis of randomized controlled trials	Adam K. Lewkowitz	Emily S. Miller	lewkowitza@wustl.edu	15 June 2023	31	Postpartum depression or anxiety	Digital health interventions	Only a registration. PROSPERO CRD42022321649	Yes	Before. 28 Apr 2022	The same 2 reviewers also assessed the quality of each study using prespecified criteria adapted from the Cochrane Handbook in a system of classification used previously. High-quality studies were defined as trials with appropriate randomization methods, clear definitions of primary outcomes, and intention-to-treat analyses. Lower- quality studies were those missing at least 1 of these attributes…	No	N/A	Template data collection form(s)	Journal homepage	Yes	To foster transparency, you are encouraged to state the availability of any data at submission. Ensuring data is available may be a requirement of your funding body or institution. If your data is unavailable to access or unsuitable to post, you can state the reason why (e.g., your research data includes sensitive or confidential information such as patient data) during the submission process. Th…	Encouraged	American Journal of Obstetrics and Gynecology	no			Yes	For both preprint and materials			263
69	Maternal-neonatal events resulting from medications for preventing hypertensive disorders in high-risk pregnant women: A systematic review and network meta-analysis	Tippawan Liabsuetrakul	Hisashi Noma	ltippawa@yahoo.com	18 June 2023	83	High- risk pregnant women	Medications for preventing hypertensive disorders	Only a registration. PROSPERO CRD42018096276	Yes	Before. 16 Jul 2019	ROB-1	Yes	The data sets used and/or analyzed during the current study are available from the corresponding author on reasonable request.	No	N/A	Yes	This journal expects data sharing for Clinical Articles, and mandates data sharing for clinical trials. Authors must include a data availability statement. Review Wiley’s Data Sharing policy where you will be able to see and select the data availability statement that is right for your submission. Brief Communications, Review Articles and Editorials do not need a data availability statement, but …	Excpected	The International Journal of Gynecology & Obstetrics publishes	no			Yes	For both preprint and materials			236
73	Impact of programmed cell death protein 1 inhibitor therapy on the survival of patients with advanced or recurrent uterine cancers: a meta-analysis	Keng-Wei Liang	Po-Hui Wang	Po-Hui Wang wang082160@gmail.com Li-Hsin Hsia xinpei610039@gmail.com	18 March 2024	6	Women with metastatic, advanced, or recurrent uterine corpus or cervical cancers	PD-1 inhibitor treatment	Neither are cited	N/A	N/A	US National Institutes of Health Quality Assessment of controlled intervention studies, observational cohort studies, and cross-sectional studies	Yes	The raw data supporting the conclusions of this article will be made available by the authors, without undue reservation.	No	N/A	No	N/A	N/A	Frontiers in Immunology	no			Yes	For both preprint and materials			275
208	Effects of robot-assisted gait training on motor performance of lower limb in poststroke survivors: a systematic review with meta-analysis	S. LIANG	X.-Q. HU	huxiquan@mail.sysu.edu.cn	2024-02-16	28	Adult participants with a diagnosis of stroke, regardless of whether it was hemorrhagic or isch- emic, and presenting with lower limb dysfunction were included in the study	Trials that exam- ined the effects of robot-assisted gait training in combination with conventional therapy, as compared to conven- tional therapy alone	Neither are cited	N/A	N/A	PEDro scale	Yes	All data generated or analyzed during this study are includ- ed in this published article and its supplementary material	No	N/A	Yes	Authors must provide a statement about data availability in their articles containing original data. Data availability statements can take one of the following forms (or a combination of more than one of the following forms): • The datasets generated during and/or analyzed during the current study are available in the repository [NAME], [PERSISTENT WEB LINK TO DATASETS]. • The datasets generated …	Excpected	European Review for Medical and Pharmacological Sciences	no			Yes	For both preprint and materials			217
10	Effectiveness of Chewing Gum on Nausea and Vomiting Following Postprocedure: A Systematic Review and Meta-Analysis	Kuei-Lin Liao	Yi-Chin Chu	fanhao@kmu.edu.tw	January 9, 2024	12	Adults (≥18 years) who underwent medical or surgical procedures, including obstetric, gynecologic, digestive, or other surgeries with nausea	Chewing gum was applied as an intervention	Only a registration. PROSPERO CRD42022356465	Yes	Before. 08 Sep 2022	ROB-2	No	N/A	No	N/A	Yes	To foster transparency, we encourage you to state the availability of your data in your submission. This may be a requirement of your funding body or institution. If your data is unavailable to access or unsuitable to post, you will have the opportunity to indicate why during the submission process, for example by stating that the research data is confidential. The statement will appear with your…	Encouraged	Journal of PeriAnesthesia Nursing	no			Yes	For both preprint and materials			202
198	Short-term outcomes and long-term quality of life of reconstruction methods after proximal gastrectomy: a systematic review and meta-analysis	Bailong Li	Ziyu Li	Ziyu Li ziyu_li@hsc.pku.edu.cn	10 January 2024	27	Patients were pathologically diagnosed with gastric cancer or adenocarcinoma of the esophagogastric junction	Patients underwent laparoscopic proximal gastrectomy, laparoscopic-assisted, or open proximal gastrectomy	Only a registration. PROSPERO CRD42022381357	Yes	Before. 15 December 2022	Newcastle-Ottawa quality assessment scale or ROB-1	Yes	The datasets used and/or analyzed during the current study are available from the corresponding author on reasonable request.	No	N/A	Yes	All manuscripts must include an ‘Availability of data and materials’ statement. Data availability statements should include information on where data supporting the results reported in the article can be found including, where applicable, hyperlinks to publicly archived datasets analysed or generated during the study. By data we mean the minimal dataset that would be necessary to interpret, repli…	Excpected	BMC Cancer	no			Yes	For both preprint and materials			245
104	Comparison of Jailed Wire and Jailed Balloon for Prevention of Side Branch Occlusion in Provisional Stenting: Evidence from a Systematic Review and Meta-Analysis	Dongdong Li	Wangang Guo	yangpeisyd@163.com (Pei Yang); wg_guo@fmmu.edu.cn (Wangang Guo)	15 March 2024	13	Adults undergoing percutaneous coronary intervention (PCI) with provisional main-vessel stenting for coronary bifurcation lesions (drug-eluting stent era)	Comparison of Jailed Wire and Jailed Balloon	Only a registration. INPLASY202310082	Yes	Before. 28 January 2023	ROB-1 or Newcastle-Ottawa Quality Assessment Scale	Yes	All Template data collection forms, data extracted from included studies, data used for all analyses, and an- alytic code in the review are publicly available	No	N/A	Yes	This section is strongly encouraged that all datasets on which the conclusions of a manuscript depend should be available to readers, unless they are already provided as part of the submitted article. Authors who do not wish to share their data must state this fact, and also provide an explanation as to why the data are unavailable. More information about Availability of Data and Materials Policy.	Encouraged	Reviews in Cardiovascular Medicine (RCM)	no			Yes	For both preprint and materials			272
211	Collagenase clostridium histolyticum injection versus limited fasciectomy for the treatment of Dupuytren’s disease: a systematic review and meta‑analysis of comparative studies	Rémy Liechti	Esther Vögelin	Rémy Liechti remy_liechti@hotmail.com	2023-09-04	11	Dupuytren’s disease	Collagenase clostridium histolyticum injection versus limited fasciectomy	Neither are cited	N/A	N/A	Meth- odological Index for Non-Randomised Studies (MINORS)	Yes	The data used for this study were generated, pro- cessed, analyzed and stored on a specific form designed for this study. No registration within a recognized repository was performed. The data are available from the corresponding author on reasonable request.	No	N/A	Yes	All original research must include a data availability statement. This statement should explain how to access data supporting the results and analysis in the article, including links/citations to publicly archived datasets analysed or generated during the study. Please see our full policy here. If it is not possible to share research data publicly, for instance when individual privacy could be co…	Excpected	Archives of Orthopaedic and Trauma Surgery Including Arthroscopy and Sports Medicine	no			Yes	For both preprint and materials			344
169	Efficacy and safety of fluticasone propionate/salmeterol and fluticasone propionate monotherapy in step-up treatment of childhood asthma: A systematic review and meta-analysis	Hua Li	Jinling Luan	13753177175@163.com (J. Luan).	2023-09-21	12	Children (age <18 years old) with bronchial asthma whose symptoms were inadequately controlled by the initial inhaled glucocorticoid treatment.	Luticasone propionate/salmeterol and fluticasone propionate monotherapy in step-up treatment	Neither are cited	N/A	N/A	ROB-1	Yes	The datasets used and/or analysed during the current study are available from the corresponding author on reasonable request	No	N/A	Yes	To foster transparency, you are encouraged to state the availability of any data at submission. Ensuring data is available may be a requirement of your funding body or institution. If your data is unavailable to access or unsuitable to post, you can state the reason why (e.g., your research data includes sensitive or confidential information such as patient data) during the submission process. Th…	Encouraged	Heart & Lung - The Journal of Acute and Critical Care	no			Yes	For both preprint and materials			261
22	Acupressure for depression: A systematic review and meta-analysis	Jiaqi Li	Yi Guo	zhaomeidan2012@163.com; guoyi_168@163.com	2023-12-23	19	depression	Acupressure	Only a registration is cited: This systematic review and meta-analysis was registered in OSF (Registration DOI https://doi.org/10.17605/OSF.IO/5S2FM)	Yes	Before	The Cochrane Collaboration’s tool (Higgins et al., 2011)	No		No		Yes	Research data This journal encourages and enables you to share data that supports your research publication where appropriate, and enables you to interlink the data with your published articles. Research data refers to the results of observations or experimentation that validate research findings, which may also include software, code, models, algorithms, protocols, methods and other useful mater…	Encouraged	Asian Journal of Psychiatry	no			Yes	For both preprint and materials			238
182	An RCT META analysis based on the effect of tai chi exercise therapy on the outcome of elderly patients with moderate-to-severe sleep disorders-A systematic review study	Lujia Li	Shaojun Lyu	lilujia0918@163.com (L. Li)	8 January 2024	7	Older adults (including those with moderate to severe sleep disorders or symptoms)	Tai chi exercise interventions for sleep disorders, and papers in which the intervention group interventions were papers that viewed tai chi exercise as a primary intervention for improving sleep were included, Regardless of the style of tai chi, the control group interventions were maintaining regular activities; receiving health education; no regular physical activity; or a CBT-I short course t…	Only a registration. PROSPERO CRD42023363974.	Yes	Before. 19 Feb 2023	ROB-1	Yes	The data related to the research in this paper have been stored in publicly available repositories. (figshare database) https://doi. org/10.6084/m9.figshare.24265009.v1	File(s) containing data used in all analyses (e.g. Microsoft Excel or CSV spreadsheet, or RevMan file containing all study effect estimates included in meta-analyses)	Figshare, via journal homepage (link in article)	Yes	If your manuscript involves the use of predictive approaches (including Deep Learning), provide the complete code for evaluation. Depositing the code into a code-hosting platform such as GitHub and/ or a web server is highly recommended. In the data availability section, provide information on where the data was deposited and the specific identifiers associated with it.	Encouraged	Heliyon	no			Yes	For both preprint and materials			201
307	Calcium channel blockers and Parkinson’s disease: a systematic review and meta-analysis	Junyu Lin	Huifang Shang	hfshang2002@126.com	May 19, 2024	9	Adult population with Parkinson disease	Calcium channel blockers	Only a registration. PROSPERO CRD42024508242	Yes	Before. 2024-02-12	Newcastle–Ottawa Scale	Yes	Availability of data and materials Not applicable	No	N/A	Yes	We are committed to helping ensure you reach as many readers as possible, always in a spirit of openness and transparency. We encourage you to share your research to a public repository and cite this data in your research (please note that this is a requirement for some journals). You will need to publish a data availability statement with your article under this heading.	Encouraged	Therapeutic Advances in Neurological Disorders	no			Yes	For both preprint and materials			283
92	Different biologics for biological-naïve patients with psoriatic arthritis: a systematic review and network meta-analysis	Jixia Lin	Yougang Ren	Yougang Ren, ygangren_dr@163.com	13 March 2024	17	Biological-naïve patients with psoriatic arthritis	Dalimumab, golimumab, certolizumab, infliximab, etanercept), IL-17Ai (ixekizumab, secukinumab, bimekizumab) and IL-12/23 inhibitors (IL-12/23i) (ustekinumab), PDE4i (apremilast), and JAKi (upadacitinib) biologics (intervention and comparator)	Neither are cited	N/A	N/A	Newcastle-Ottawa scale or Jadad scale	Yes	The original contributions presented in the study are included in the article/supplementary material, further inquiries can be directed to the corresponding author.	No	N/A	No	N/A	N/A	Frontiers in Pharmacology	no			Yes	For both preprint and materials			216
286	Effects of blood flow restriction training on sports performance in athletes: a systematic review with meta-analysis	Rui LI	Kun YANG	cschee@upm.edu.my	2023 October 30	18	Healthy athletes of all levels without age restrictions	Blood flow restriction training	Only a registration. INPLASY202380049	Yes	Before. 12 aug 2023 (Submitted May 10, 2023)	PEDro scale	No	N/A	No	N/A	Yes	To promote transparency of data supporting the results reported in the article, the journal encourages authors to provide a statement of data availability, provided that the research data can be made publicly. This should be included at the end of the “Materials and Methods” section under a separate “Data availability” subheading. Data availability statement should include information on where da…	Encouraged	THE JOURNAL OF SPORTS MEDICINE AND PHYSICAL FITNESS	no			Yes	For both preprint and materials			221
122	Virtual Reality–Based Training in Chronic Low Back Pain: Systematic Review and Meta-Analysis of Randomized Controlled Trials	Ran Li	Quan Wei	weiquan@scu.edu.cn	26.02.2024	20	Participants experiencing chronic low back pain	Virtual reality	Only a registration. PROSPERO CRD42021292633	Yes	Before. 22 December 2021	ROB-2	Yes	The data sets generated and analyzed during this study are available from the corresponding author on reasonable request	No	N/A	Yes	JMIR Publications strongly recommends authors to include a Data Availability statement in any submitted manuscript that contains original research (this includes: Original Research, Research Letters, Short Papers, Reviews); see JMIR Publications article types). If code was generated during the study, then this also should be included in the statement. A submission to JMIR Publications journals im…	Encouraged	JOURNAL OF MEDICAL INTERNET RESEARCH	no			Yes	For both preprint and materials			213
64	Chinese Medicine Combined with Adjuvant Chemotherapy for Improving Myelosuppression in Colorectal Cancer Patients: A Systematic Review and Network Meta-Analysis	LI Rui	YANG Yu-fei	yyf93@vip.sina.com	12 January 2024	31	Colorectal Cancer	Chinese Medicine Combined with Adjuvant Chemotherapy	Only a registration. PROSPERO CRD42022369025	Yes	Before. 24 Oct 2022	ROB-2	No	N/A	No	N/A	No	N/A	N/A	Chinese Journal of Integrative Medicine	no			Yes	For both preprint and materials			227
280	Psychosocial combined with methadone maintenance treatments versus methadone maintenance treatments alone for treatment of opioid use disorder: A meta- analysis	Chengbin Liu	Yangyang Li	Yangyang li lyangyang0521@163.com	2023-01-06	24	Persons with opioid use disorder.	Psychosocial treatment combined with methadone maintenance treatment was used as an experimen-tal intervention. Thirdly, the intervention of the control group was methadone maintenance treat-ment alone.	Neither are cited	N/A	N/A	ROB-1	No	N/A	Indeterminate	N/A	Yes	This journal applies the Taylor & Francis Basic Data Sharing Policy. Authors are encouraged to share or make open the data supporting the results or analyses presented in their paper where this does not violate the protection of human subjects or other valid privacy or security concerns. Authors are encouraged to deposit the dataset(s) in a recognized data repository that can mint a persistent di…	Encouraged	Journal of Addictive Diseases	no			Yes	For both preprint and materials			233
131	Meta‑analysis of the clinical efficacy and safety of T‑DM1 in the treatment of HER2‑positive breast cancer	Furong Liu	Jingjing An	wang19890821yi@163.com	02‑May‑2024	12	HER2‑positive breast cancer	T‑DM1 treatment	Neither are cited	N/A	N/A	ROB-1	No	N/A	No	N/A	No	N/A	N/A	Indian Journal of Cancer	no			Yes	For both preprint and materials			207
282	Effects of repetitive transcranial magnetic stimulation combined with cognitive training on cognitive function in patients with Alzheimer’s disease: a systematic review and meta-analysis	Gaotian Liu	Xianwu Luo	Xianwu Luo Luoxw187@126.com	25 January 2024	10	Alzheimer’s disease	Repetitive transcranial magnetic stimulation combined with cognitive training	Only a registration. PROSPERO CRD42023405615	Yes	Before. 17 Mar 2023	ROB-1	Yes	The raw data supporting the conclusions of this article will be made available by the authors, without undue reservation.	No	N/A	No	N/A	N/A	Frontiers in Aging Neuroscience	no			Yes	For both preprint and materials			218
264	Effects of different treatments on metabolic syndrome in patients with obstructive sleep apnea: a meta-analysis	Jianing Liu	Wei Wang	Wei Wang wwbycmu@126.com	07 March 2024	22	Patients with metabolic syndrome and bbstructive sleep apnea	CPAP, surgery, or lifestyle intervention	Only a registration. PROSPERO CRD42022326857	Yes	Before. 10 May 2022	ROB-1, Newcastle-Ottawa Scale or The MINORS scale	Yes	The original contributions presented in the study are included in the article/Supplementary material, further inquiries can be directed to the corresponding author	No	N/A	No	N/A	N/A	Frontiers in Medicine	no			Yes	For both preprint and materials			247
230	Effect of Kasai procedure on liver transplantation in children with biliary atresia: a systematic review and updated meta-analysis	Shaowen Liu	Jianghua Zhan	zhanjianghuatj@163.com	Published online Jan 24, 2024	26	Liver transplantation in children with biliary atresia	Kasai procedure	Only a registration PROSPERO CRD42023423232	Yes	Before. 03 May 2023	Newcastle-Ottawa Quality Assessment Scale	No	N/A	No	N/A	Yes	If an original article includes any data that are not publicly available, the authors are required to fill in a data-sharing statement form, which should be submitted along with their manuscript. If the article is accepted for publication, the Data Availability Statement (form) will be published online alongside the article. The data sharing statement form can be downloaded here.	Excpected	Translational Pediatrics	no			Yes	For both preprint and materials			327
171	The effects of time restricted feeding on weight loss and other changes of anthropometric parameters among physically active individuals	X. Liu	J. Shen	824144505@qq.com	2023-08-14	6	Adults (≥ 18 years), healthy or have a chronic medical condition that does not affect the exper- iment	16/8 time restricted eating regimen	Only a registration. PROSPERO CRD42022357365	Yes	Before. 17 Sep 2022	ROB-1	Yes	The authors confirm that the data supporting the findings of this study are available within the article.	No	N/A	No	N/A	N/A	Science & Sports	no			Yes	For both preprint and materials			211
37	Network Meta-Analysis of Different Thrombolytic Strategies for the Treatment of Central Retinal Artery Occlusion	Yong Liu	Quan Wang	Yong Liu eyely@126.com	2023-08-29	12	Adult patients who were diagnosed with Central Retinal Artery Occlusion based on the definitive criteria	Intravenous or intra-arterial thrombolysis and standard treatment	Only a registration. PROSPERO CRD42022351798	Yes	Before. 20 September 2022	ROB-2 or ROBINS-I	Yes	All data generated or analyzed during this study are included in this published article/as supplementary information files.	No	N/A	Yes	This journal applies the Taylor & Francis Basic Data Sharing Policy. Authors are encouraged to share or make open the data supporting the results or analyses presented in their paper where this does not violate the protection of human subjects or other valid privacy or security concerns. Authors are encouraged to deposit the dataset(s) in a recognized data repository that can mint a persistent di…	Encouraged	Seminars in Ophthalmology	no			Yes	For both preprint and materials			204
196	The impact of lymphadenectomy on ovarian clear cell carcinoma: a systematic review and meta-analysis	Yan Liu	Ran Chu	Ran Chu churan2323@163.com	29 January 2024	7	Ovarian clear cell carcinoma	Lymphadenectomy	Only a registration. PROSPERO CRD42021270460	Yes	Before. 12 Sep 2021	Newcastle–Ottawa scale	Yes	All data relevant to the study are included in the article or uploaded as supplementary information.	File(s) containing citations of all records that were screened and excluded	Journal homepage	Yes	For all journals, BioMed Central strongly encourages all datasets on which the conclusions of the manuscript rely to be either deposited in publicly available repositories (where available and appropriate) or presented in the main paper or additional supporting files, in machine-readable format (such as spread sheets rather than PDFs) whenever possible. Please see the list of recommended reposito…	Excpected	World Journal of Surgical Oncology	no			Yes	For both preprint and materials			226
90	Efficacy and safety of zuranolone for the treatment of depression: A systematic review and meta-analysis	Zejun Li	Hamdy Khaled Sabra	liushouhuan@126.com; liutieqiao123@csu.edu.cn	2023-11-26	10 publications + one set of trial data from registers	Major depressive disorder or postpartum depressio	Zuranolone	Only a registration. PROSPERO CRD42022343686	Yes	Before. 12 July 2022	ROB-1	No	N/A	No	N/A	Yes	To foster transparency, you are encouraged to state the availability of any data at submission. Ensuring data is available may be a requirement of your funding body or institution. If your data is unavailable to access or unsuitable to post, you can state the reason why (e.g., your research data includes sensitive or confidential information such as patient data) during the submission process. Th…	Encouraged	Psychiatry Research	no			Yes	For both preprint and materials			443
246	Efficacy and Complication Profiles of Left Ventricular Assist Devices in Adult Heart Failure Management: A Systematic Review and Meta-Analysis	Jordan Llerena-Velastegui	Javier Velasquez-Campos	jordanllerena1994@gmail.com	5 October 2023	10	Adult patients with end-stage heart failure who were treated with left ventricular assist devices	Left ventricular assist device implantation, compared with other therapies such as optimal medical management and heart transplantation, in the management of heart failure in adult patients.	Neither are cited	N/A	N/A	Newcastle-Ottawa Scale	No	N/A	No	N/A	Yes	We understand that there are times when the data is simply not available to post or there are good reasons why it shouldn’t be shared. A number of Elsevier journals encourage authors to submit a data statement alongside their manuscript. This statement allows you to clearly explain the data you’ve used in the article and the reasons why it might not be available. The statement will appear with th…	Encouraged	Current Problems in Cardiology	no			Yes	For both preprint and materials			201
215	Effects of long and short ejaculatory abstinence on sperm parameters: a meta-analysis of randomized-controlled trials	Arturo Lo Giudice	Giorgio Ivan Russo	Giorgio Ivan Russo giorgioivan.russo@unict.it	17 May 2024	13	Adults	Ejaculatory abstinence	Only a registration. PROSPERO CRD42023472124	Yes	Before. 23 October 2023	ROB-1	No	N/A	No	N/A	No	N/A	N/A	Frontiers in Endocrinology	no			Yes	For both preprint and materials	Yes	No	232
253	Effects of manual lymphatic drainage on total knee replacement: a systematic review and meta-analysis of randomized controlled trials	Hongyuan Lu	Wei Feng	xyfyli@163.com	02 jan 2024 (online)	7	total knee replacement	manual lymphatic drainage	Only a registration. PROSPERO: CRD42023441423.	Yes	Before	Cochrane Risk of Bias tool ver.2 for RCTs (Cochrane RoB 2 tool)	Yes	Data availability All data and materials are contained within the manuscript.	No		Yes	Submission of a manuscript to a BMC journal implies that materials described in the manuscript, including all relevant raw data, will be freely available to any scientist wishing to use them for non-commercial purposes, without breaching participant confidentiality. For all journals, BMC strongly encourages that all datasets on which the conclusions of the paper rely should be available to reader…	Encouraged	BMC Musculoskeletal Disorders	no			Yes	For both preprint and materials			208
176	A meta-analysis on the clinical efficacy of fire dragon cupping in the treatment of lumbar disc herniation	Hai-Xia Ma	Juan-Xia Zheng	1209910361@qq.com	2024-04-16	9	The subjects met the diagnostic criteria for lumbar disc herniation and their age was not limited	The experimental group needs to use the fire dragon cupping intervention for lumbar disc herniation	Neither are cited	N/A	N/A	ROB-1	No	N/A	No	N/A	No	N/A	N/A	Integrative Medicine Discovery	no			Yes	For both preprint and materials			351
44	Efficacy and Safety of the Utilization of Dipeptidyl Peptidase IV Inhibitors in Diabetic Patients with Chronic Kidney Disease: A Meta-Analysis of Randomized Clinical Trials	Moeber M Mahzari	Hussain Aldera	moeber@hotmail.com	23 March 2024	21	Diabetic Patients with Chronic Kidney Disease	Dipeptidyl Peptidase IV Inhibitors	Neither are cited	N/A	N/A	Modified version of the Quality Assessment Checklist for Prevalence Studies Risk of Bias tool” and “Cochrane tool also known as RoB 2	No	N/A	No	N/A	Yes	As part of the Taylor & Francis Group, Dove Medical Press applies the Basic Data Sharing Policy. Authors are encouraged to share or make open the data supporting the results or analyses presented in their paper where this does not violate the protection of human subjects or other valid privacy or security concerns. Authors are encouraged to deposit the dataset(s) in a recognized data repository t…	Encouraged	Diabetes, Metabolic Syndrome and Obesity	no			Yes	For both preprint and materials			245
221	Efficacy of traditional Chinese medicine versus angiotensin-converting enzyme inhibitors, angiotensin receptor blockers, and their combinations in the treatment of IgA nephropathy: a systematic review and network meta-analysis	Sijia Ma	Guowei Wang	Shijie Xu, xushijie6666@sohu.com Guowei Wang, wangguoweidoc@163.com	21 March 2024	72	Adults with immunoglobulin A nephropathy	Chinese medicine versus angiotensin-converting enzyme inhibitors, angiotensin receptor blockers, and their combinations	Only a registration. PROSPERO CRD42023476674	Yes	Before. 08 Nov 2023	ROB-1	Yes	The original contributions presented in the study are included in the article/Supplementary Material, further inquiries can be directed to the corresponding authors.	File(s) containing data used in all analyses (e.g. Microsoft Excel or CSV spreadsheet, or RevMan file containing all study effect estimates included in meta-analyses)	Journal homepage	No	N/A	N/A	Frontiers in Pharmacology	no			Yes	For both preprint and materials			218
26	Efficacy and acceptability of music therapy for post- traumatic stress disorder: a systematic review and meta- analysis of randomized controlled trials	Yi-Ming Ma	Bao-Liang Zhong	Bao-Liang Zhong haizhilan@gmail.com	2024-04-22	9	Post-traumatic stress disorder	Music therapy	Neither are cited	N/A	N/A	ROB-2	Yes	The data supporting the results and analyses presented are available within this paper.	No	N/A	Yes	This journal applies the Taylor & Francis publicly available data sharing policy. Authors are required to make the data and materials supporting the results or analyses presented in their paper freely available. Authors may, however, choose to apply a licence that limits re-use. We understand that exceptions will need to be made in cases where, for example, data sets are sensitive and the sharing…	Excpected	The European Journal of Psychotraumatology	no			Yes	For both preprint and materials			231
63	The effectiveness of chitosan as a hemostatic in dentistry in patients with antiplatelet/anticoagulant therapy: systematic review with meta-analysis	Giuseppe Minervini	Vincenzo Ronsivalle	Rocco Franco rocco.franco@ptvonline.it	10 January 2024	Indeterminate	Dentistry in patients with antiplatelet/ anticoagulant therapy	Chitosan	Only a registration. PROSPERO CRD42022327470	No. Refers to another review registration by the first authour	N/A	ROB-2	Yes	The data will be available on reasonable request from the corresponding author	No	N/A	Yes	All manuscripts must include an ‘Availability of data and materials’ statement. Data availability statements should include information on where data supporting the results reported in the article can be found including, where applicable, hyperlinks to publicly archived datasets analysed or generated during the study. By data we mean the minimal dataset that would be necessary to interpret, repli…	Excpected	BMC Oral Health	no			Yes	For preprint, materials and clarification			469
49	Does Using Highly Porous Tantalum in Revision Total Hip Arthroplasty Reduce the Rate of Periprosthetic Joint Infection? A Systematic Review and Meta-Analysis	Peyman Mirghaderi	Sayed Mohammad Javad Mortazavi	smjmort@yahoo.com	17 January 2024	67	Total Hip Arthroplasty patients	Highly Porous Tantalum	Only a registration. PROSPERO CRD42021268518	Yes	Before. 20 Jan 2022	Newcastle-Ottawa Scale	No	N/A	No	N/A	Yes	This journal encourages you to cite underlying or relevant datasets in your manuscript by citing them in your text and including a data reference in your Reference List. Data references should include the following elements: author name(s), dataset title, data repository, version (where available), year, and global persistent identifier. Add [dataset] immediately before the reference so we can pr…	Encouraged	Arthroplasty Today	no			Yes	For both preprint and materials			247
163	Twelve Month Efficacy of Computer-Tailored Communication in Boosting Fruit and Vegetable Consumption Among Adults Aged Forty and over: A Three-Level Meta-Analysis and Systematic Review of Randomized Controlled Trials	Andreja Misir	Ilse Mesters	andreja.misir@maastrichtuniversity.nl, a.misir22@gmail.com	2023-11-17	16	Adults with a mean age of ≥40.	Computer-Tailored Communication in Boosting Fruit and Vegetable Consumption	Only a registration. PROSPERO CRD42022330491	Yes	Before. 02 Dec 2022	JBI Critical Appraisal Checklist	Yes	Data described in the manuscript, code book, and analytic code will be made available upon request pending.	File(s) containing citations of all records that were screened and excluded	Journal homepage	Yes	ASN editors encourage authors to share raw data. Authors must state after the Acknowledgements one of the following: 1. Data described in the manuscript, code book, and analytic code will be made publicly and freely available without restriction at [URL link]. 2. Data described in the manuscript, code book, and analytic code will be made available upon request pending [e.g., application and appro…	Excpected	Advances in Nutrition	no			Yes	For both preprint and materials	Yes	No	212
245	Topical tranexamic acid (TXA) is non‑inferior to intravenous TXA in adult spine surgery: a meta‑analysis	Rida Mitha	Nitin Agarwal	Nitin Agarwal nitin.agarwal@upmc.edu	15 January 2024	19	Participants aged at least 18 years undergoing spine surgery	Topical tranexamic acid versus intravenous Tranexamic acid	Neither are cited	N/A	N/A	ROB-2 or ROBINS-I	Yes	Data availability Not applicable	No	N/A	Yes	All original research must include a data availability statement. This statement should explain how to access data supporting the results and analysis in the article, including links/citations to publicly archived datasets analysed or generated during the study. Please see our full policy here. If it is not possible to share research data publicly, for instance when individual privacy could be co…	Excpected	Neurosurgical Review	no			Yes	For both preprint and materials			219
244	Effect of exercise interventions on hospital length of stay and admissions during cancer treatment: a systematic review and meta- analysis	David Mizrahi	Michael David	david. mizrahi@sydney.edu.au	2023-11-21	20	Patients with adult or childhood cancer of any age, cancer type and disease stage	Exercise interventions	Only a registration. PROSPERO CRD42022309639	Yes	Before. 13 Mar 2022	ROB-2	Yes	Data are available upon reasonable request.	No	N/A	Yes	The British Journal of Sports Medicine adheres to BMJ's Tier 2 data policy. We strongly encourage that data generated by your research that supports your article be made available as soon as possible, wherever legally and ethically possible. We also require data from clinical trials to be made available upon reasonable request. To adhere to ICMJE guidelines, we require that a data sharing plan mu…	Excpected	British journal of sports medicine	no			Yes	For both preprint and materials	Yes	No	204
311	Safety and immunogenicity of Vi-diphtheria toxoid typhoid conjugate vaccine among children below 2 years: a systematic review and meta-analysis	Amira Mohamed Taha	Alfonso J. Rodriguez-Morales	D. Katterine Bonilla-Aldana dbonilla@continental.edu.pe	2024-04-05	5	Children under 2 years of age	Vi-diphtheria toxoid typhoid conjugate vaccine	Only a registration. PROSPERO CRD42023471203	Yes	Before. 22 October 2023	ROB-2	Yes	The original contributions presented in the study are included in the article/Supplementary material, further inquiries can be directed to the corresponding author.	File(s) containing (unprocessed) data extracted from included studies	Journal homepage	No	N/A	N/A	Frontiers in Microbiology	no			Yes	For both preprint and materials			237
235	The effect of acarbose on inflammatory cytokines and adipokines in adults: a systematic review and meta‑analysis of randomized clinical trials	Ali Mohammadian	Omid Asbaghi	Reza Bagheri will.fivb@yahoo.com	3 January 2024	18	Adults participants (≥ 18 years old	Acarbose	Only a registration. PROSPERPO CRD42022347041	Yes	Before. 27 Jul 2022	ROB-1	Yes	All data generated or analysed during this study are included in this published article	No	N/A	Yes	All original research must include a Data Availability Statement. Data Availability Statements should provide information on where data supporting the results reported in the article can be found. Statements should include, where applicable, hyperlinks to publicly archived datasets analysed or generated during the study. When it is not possible to share research data publicly, for instance when i…	Excpected	Inflammopharmacology	no			Yes	For both preprint and materials			308
151	Systematic review and network meta-analysis comparing the efficacy of fezolinetant with hormone and nonhormone therapies for treatment of vasomotor symptoms due to menopause	Antonia Morga	Risa Kagan	antonia_morga@astellas.com	Jan 1 2024	25	Vasomotor symptoms due to menopause	Fezolinetant with hormone and nonhormone therapies	Neither are cited	No	N/A	ROB-1	Yes	Data sharing statement: Researchers may request access to anonymized participant-level data, trial-level data, and protocols from Astellas-sponsored clinical trials at www.clinicalstudydatarequest.com. For the Astellas criteria on data sharing, see https://clinicalstudydatarequest.com/Study-Sponsors/Study-Sponsors-Astellas.aspx.	File(s) containing (unprocessed) data extracted from included studies File(s) indicating any necessary data conversions performed File(s) containing data used in all analyses (e.g. Microsoft Excel or CSV spreadsheet Analytic code used to generate results (i.e. the sequence of commands used within a software package to manage and analyse data)	Journal homepage	No	N/A	N/A	Menopause	no			Yes	For both preprint and materials	Yes	No	281
283	Effectiveness of Stem Cell Therapy for Diabetic Foot Ulcers: A Systematic Review and GRADE Compliant Bootstrapped Meta-Analysis of Randomized Clinical Trials	Shiv Kumar Mudgal	Seshadri Reddy Varikasuvu	lifeschemistry@live.com	January 31, 2024	20	Patients with diabetes foot ulcer aged 18 years and above	Stem cell treatment from various sources and a control group receiving placebo or conventional treatment	Only a registration. PROSPERO CRD42023457926	Yes	Before 6 september 2023	ROB-2	No	N/A	No	N/A	No	N/A	N/A	The International Journal of Lower Extremity Wounds	no			Yes	For both preprint and materials			202
229	Analgesic efficacy and safety of erector spinae versus serratus anterior plane block in thoracic surgery: a systematic review and meta-analysis of randomized controlled trials	Qurat Ul Ain Muhammad	Satesh Kumar	Qurat Ul Ain Muhammad qurat6243@gmail.com	12 January 2024	9	Patients undergoing thoracic surgery (thoracotomy or video-assisted thoracoscopic surgery	Erector spinae versus serratus anterior plane block in thoracic surgery	Only a registration. PROSPERO CRD42023443018	Yes	After. 21 Jan 2024.	ROB-2	Yes	The datasets supporting the conclusions of this article are included within the article and its additional files	File(s) containing (unprocessed) data extracted from included studies	Journal homepage	Yes	All manuscripts must include an ‘Availability of data and materials’ statement. Data availability statements should include information on where data supporting the results reported in the article can be found including, where applicable, hyperlinks to publicly archived datasets analysed or generated during the study. By data we mean the minimal dataset that would be necessary to interpret, repli…	Excpected	Journal of Anesthesia, Analgesia and Critical Care	no			Yes	For both preprint and materials	Yes	No	241
145	Efficacy and Adverse Effects of Pulsed Radiofrequency and Radiofrequency Ablation for Cervicogenic Headaches: A Systematic Review and Meta-analysis	Erwin Mulyawa	Clarissa Jasmine Aurelia	erwin_mulys@yahoo.co.id	2024-03-18	7	Cervicogenic Headache	Pulsed Radiofrequency and Radiofrequency Ablation	Neither are cited	N/A	N/A	Joanna Briggs Institute (JBI) critical appraisal tool	No	N/A	No	N/A	No	N/A	N/A	​​Bali Journal of Anesthesiology	no			Yes	For both preprint and materials			215
46	Mid-to-long-term recurrence of atrial fibrillation in surgical treatment vs. catheter ablation: a meta-analysis using aggregated survival data	Benjamin T. Muston	Ashley R. Wilson-Smith	btmuston@gmail.com	Jan 11, 2024	36	Mid-to-long-term recurrence of atrial fibrillation	Surgical treatment vs. catheter ablation	Neither are cited	N/A	N/A	ROB-2	No	N/A	No	N/A	No	N/A	N/A	The Annals of Cardiothoracic Surgery	no			Yes	For both preprint and materials			224
144	The efficacy and safety of CDK4/6 inhibitors combined with endocrine therapy versus endocrine therapy alone in the adjuvant treatment of patients with high-risk invasive HR+/HER2-early breast cancer: A comprehensive updated meta-analysis of randomized clinical trials	Merve Keskinkilic	Ilhan Oztop	mervekeskinkilic90@gmail.com	15 October 2024	7	Patients with early-stage breast cancer	CDK4/6i, particularly abemaciclib, palbociclib, and ribocicli	Neither are cited	N/A	N/A	ROB-1	Yes	The datasets used and/or analyzed in this study are available upon reasonable request from the corresponding author.	No	N/A	Yes	To foster transparency, you are encouraged to state the availability of any data at submission. Ensuring data is available may be a requirement of your funding body or institution. If your data is unavailable to access or unsuitable to post, you can state the reason why (e.g., your research data includes sensitive or confidential information such as patient data) during the submission process. Th…	Encouraged	The Breast	no			Yes	For both preprint and materials			233
76	A Systematic Review and an Updated Meta-Analysis of Fenestrated/Branched Endovascular Aortic Repair of Chronic Post-Dissection Thoracoabdominal Aortic Aneurysms	Spyridon N. Mylonas	Bernhard Dorweiler	spyridon.mylonas@uk-koeln.de	11 January 2024	10	Chronic Post-Dissection Thoracoabdominal Aortic Aneurysms	Fenestrated/Branched Endovascular Aortic Repair	Only a registration. PROSPERO CRD42023473403	Yes	Before. 31 October 2023	JBI’s critical appraisal tool	Yes	Data is contained within the manuscript and its Supplementary Materials.	File(s) containing (unprocessed) data extracted from included studies	Journal homepage	Yes	Data availability statements are required for all articles published with MDPI. During the peer review and editorial decision process, authors can be asked to share existing datasets or raw data that have been analyzed in the manuscript, and whether they will be made available to other researchers following publication. Authors will also be asked for the details of any existing datasets that have…	Excpected	Journal of Clinical Medicine	no			Yes	For both preprint and materials			304
94	Impact of Enhanced External Counter-pulsation Therapy on Glycaemic Control in People With Prediabetes and Type 2 Diabetes Mellitus: A Systematic Review and Meta-analysis	Lakshmi Nagendra	Harish Bg	deepdutta2000@yahoo.com	2 October 2023	3	People With Prediabetes and Type 2 Diabetes Mellitus	Enhanced External Counter-pulsation Therapy	Only a registration. PROSPERO CRD42023434533	Yes	Before. 22 Jun 2023 (submitted 23 June 2023)	ROB-1	No	N/A	No	N/A	Yes	All original research articles must contain a relevant data sharing statement	Excpected	touchREVIEWS in Endocrinology	no			Yes	For both preprint and materials			219
303	Efficacy and safety of Mazdutide on weight loss among diabetic and non-diabetic patients: a systematic review and meta- analysis of randomized controlled trials	David Lubasi Nalisa	Hongwei Jiang	Hongwei Jiang Jianghw@haust.edu.cn	14 February 2024	7	Diabetic and non-diabetic patients with a BMI of at least 20 kg/m	Mazdutide compared to placebo	Only a registration. PROSPERO CRD42023403859	Yes	Before. 25 Mar 2023	ROB-2	Yes	The original contributions presented in the study are included in the article/Supplementary Material. Further inquiries can be directed to the corresponding author.	No	N/A	No	N/A	N/A	Frontiers in Endocrinology	no			Yes	For both preprint and materials			211
162	Preoperative antibiotic prophylaxis and the incidence of surgical site infections in elective clean soft tissue surgery of the hand and upper limb: a systematic review and meta-analysis	Gabrielle Avelar Negri	Rodrigo Gonçalves Pagnano	Gabrielle Avelar Negri gabrielle_avelar@icloud.com	28 January 2024	12	Human adult or pediatric patients had undergone elective clean soft tissue surger- ies of the hand and upper limb	Preoperative antibiotic prophylaxis	Only a registration. PROSPERO CRD42023417786	Yes	Before. 28 Sep 2023 (submitted October 2023)	RoB 2.0 or ROBINS-I	Yes	The data that support the findings of this study are available from the cor- responding author upon reasonable request.	File(s) containing citations of all records that were screened and excluded	Journal homepage	Yes	For all journals, SpringerOpen strongly encourages all datasets on which the conclusions of the manuscript rely to be either deposited in publicly available repositories (where available and appropriate) or presented in the main paper or additional supporting files, in machine-readable format (such as spreadsheets rather than PDFs) whenever possible. Please see the list of recommended repositorie…	Encouraged	The Journal of Orthopaedics and Traumatology	no			Yes	For both preprint and materials			366
271	Pharmacological treatment for obstructive sleep apnea: A systematic review and meta-analysis	Maria Luísa Nobre	Ana Katherine Goncalves	anakatherine_ufrnet@yahoo.com.br	10 February 2024	68	Adults diagnosed with obstructive sleep apnea	Any drug therapy intended to treat obstructive sleep apnea	Only a registration. PROSPERO CRD42022362639	Yes	Before. 06 October 2022	ROB-2	No	N/A	No	N/A	Yes	To foster transparency, we encourage you to state the availability of your data in your submission. This may be a requirement of your funding body or institution. If your data is unavailable to access or unsuitable to post, you will have the opportunity to indicate why during the submission process, for example by stating that the research data is confidential. The statement will appear with your…	Encouraged	Clinics	no			Yes	For both preprint and materials			202
89	Sequential versus Standard Triple Therapy for First-Line Helicobacter pylori Eradication: An Update	Olga P. Nyssen	Javier P. Gisbert	opn.aegredcap@aegastro.es (O.P.N.); javier.p.gisbert@gmail.com (J.P.G.)	30 January 2024	69	Helicobacter pylori	Sequential versus Standard Triple Therapy for First-Line Helicobacter pylori Eradication	Neither are cited	N/A	N/A	ROB-1	No	N/A	File(s) containing (unprocessed) data extracted from included studies File(s) containing data used in all analyses (e.g. Microsoft Excel or CSV spreadsheet, or RevMan file containing all study effect estimates included in meta-analyses)	Journal homepage	Yes	Data availability statements are required for all articles published with MDPI. During the peer review and editorial decision process, authors can be asked to share existing datasets or raw data that have been analyzed in the manuscript, and whether they will be made available to other researchers following publication. Authors will also be asked for the details of any existing datasets that have…	Excpected	Antibiotics	no			Yes	For both preprint and materials			457
250	The effect of sugammadex on patient morbidity and quality of recovery after general anaesthesia: a systematic review and meta- analysis	Benjamin L. Olesnicky	Anthony Delaney	Benjamin.Olesnicky@health.nsw.gov.au	2023-11-29	43	Human adults (age ≥18 yr)	General anaesthesia with the use of neuromuscular blocking drugs comparing the use of sugammadex with either anticholinesterase-based reversal or no reversal	Only a registration. PROSPERO CRD42022325858	Yes	Before. 06 Jan 2023	ROB-2	No	N/A	File(s) containing (unprocessed) data extracted from included studies	Journal homepage	Yes	The BJA encourages and enables you to share data that supports your research publication where appropriate and enables you to interlink the data with your published articles. Research data refer to the results of observations or experimentation that validate research findings. To facilitate reproducibility and data reuse, the BJA also encourages you to share your software, code, models, algorithm…	Encouraged	The British Journal of Anaesthesia	no			Yes	For both preprint and materials	Yes	No	224
23	Comparative efficacy of terlipressin and norepinephrine for treatment of hepatorenal syndrome-acute kidney injury: A systematic review and meta-analysis	Jody C. Olson	Ram M. Subramanian	olson.jody3@mayo.edu	January 29, 2024	7	Adults aged 18 years and above who were diagnosed with hepatorenal syndrome-acute kidney injury	Norepinephrine or terlipressin in combination with albumin	Neither are cited	N/A	N/A	ROB-2	Yes	All data generated or analyzed in this meta-analysis are included within this article and cited in the references section. The included references are publicly available	No	N/A	Yes	PLOS strongly recommends sharing data in a repository whenever possible. Data repositories improve discoverability and accessibility, ensure long-term preservation, and lead to increased attention for the research. PLOS journals highlight repository use with our Accessible Data icon, an experimental feature that appears on any research article with a link to selected repositories in its Data Avai…	Encouraged	PLOS One	yes	Research square	https://doi.org/10.21203/rs.3.rs-2252558/v1	Yes	For both preprint and materials			204
161	Effect of Growth Hormone Therapy on Pubertal Timing: Systematic Review and Meta-Analysis	Duaa Olwi	Ken Ong	Ken Ong, Ken.Ong @ mrc-epid.cam.ac.uk	April 19, 2023	25	Children with FDA-approved conditions, except for genetic disorders that disrupt puberty (Turner and Prader-Willi syndromes	Growth Hormone Therapy	Only a registration. PROSPERO CRD42022303743	Yes	Before. 28 Feb 2022	Newcastle-Ottawa Quality Assessment scale or ROB-2	Yes	All data generated or analyzed during this study are included in this article and its supplementary material files. Further inquiries can be directed to the corresponding author	File(s) containing data used in all analyses (e.g. Microsoft Excel or CSV spreadsheet File(s) containing (unprocessed) data extracted from included studies	Journal homepage (via Figshare)	Yes	Authors are required to provide a Data Availability Statement that details whether data are publicly available and where the data supporting their study can be accessed. The journal’s data sharing policy strongly encourages authors to make all datasets on which the conclusions of the paper rely available to editors, reviewers and readers without unnecessary restriction wherever possible. In cases…	Excpected	Hormone Research in Paediatrics	no			Yes	For both preprint and materials			182
185	Virtual reality training for management of chronic neck pain: a systematic review with meta-analysis	Manca Opara	Ziga Kozinc	Ziga Kozinc ziga.kozinc@fvz.upr.si	18 May 2023	11	Any adult or older adult population with chronic neck pain (duration > 12 weeks)	Exercise or physical therapy intervention using VR technology	Neither are cited	N/A	N/A	PEDro scale	No	N/A	No	N/A	Yes	This journal applies the Taylor & Francis Basic Data Sharing Policy. Authors are encouraged to share or make open the data supporting the results or analyses presented in their paper where this does not violate the protection of human subjects or other valid privacy or security concerns. Authors are encouraged to deposit the dataset(s) in a recognized data repository that can mint a persistent di…	Encouraged	The European Journal of Physiotherapy	no			Yes	For both preprint and materials	Yes	No	185
160	Efficacy and Safety of Nerve Block for Postoperative Analgesia in Patients Undergoing Breast Cosmetic Surgery: A Systematic Review and Meta-analysis of Randomized Controlled Trials	Yanting Ou	Yongyan Cui	Yongyan Cui cyy8188@163.com	20 March 2023	10	Patients undergoing breast surgery for cosmetic purposes (including augmentation and reduction)	Nerve block (including pectorial nerve block, serratus anterior block, erector spinae block, paravertebral block)	Only a registration. PROSPERO CRD42022322912	Yes	Before. 04 May 2022	ROB-1	No	N/A	No	N/A	Yes	The journal encourages authors, where possible and applicable, to deposit data that support the findings of their research in a public repository. Authors and editors who do not have a preferred repository should consult Springer Nature’s list of repositories and research data policy	Encouraged	Aesthetic Plastic Surgery	no			Yes	For both preprint and materials			205
259	Efficacy and Safety of Intraoperative Radiotherapy for High‑Grade Gliomas: A Systematic Review and Meta‑Analysis	Lucca B. Palavani	Iuri Santana Neville	Savio Batista saviobatista360@gmail.com	15 January 2024	16	High‑Grade Gliomas	Intraoperative Radiotherapy	Neither are cited	N/A	N/A	Newcastle Ottawa Scale	Yes	Data availability Not applicable	No	N/A	Yes	This journal follows Springer Nature research data policy. Sharing of all relevant research data is strongly encouraged and authors must add a Data Availability Statement to original research articles. Research data includes a wide range of types, including spreadsheets, images, textual extracts, archival documents, video or audio, interview notes or any specialist formats generated during resear…	Encouraged	Neurosurgical Review	no			Yes	For both preprint and materials			167
194	Transarterial embolization followed by staged hepatectomy versus emergency hepatectomy for ruptured HCC: a meta‑analysis	Tianfan Pan	Xinjian Xu	Xiangzhong Huang hxzdoc652@163.com Xinjian Xu qiezinb@126.com Tianfan Pan pantianfan12345@163.com Feng Gao luckydog0515@qq.com	16 June 2023	18	Ruptured hepatocellular carcinoma	Transarterial embolization followed by staged hepatectomy versus emergency hepatectomy	Neither are cited	N/A	N/A	ROB-1	Yes	The original contributions presented in the study are included in the article/Supplementary Material. Further inquiries can be directed to the corresponding authors.	File(s) containing (unprocessed) data extracted from included studies	Journal homepage	Yes	All authors are requested to make sure that all data and materials as well as software application or custom code support their published claims and comply with field standards. Please note that journals may have individual policies on (sharing) research data in concordance with disciplinary norms and expectations.	Encouraged	Clinical and Translational Oncology	no			Yes	For both preprint and materials			252
195	Pulsed radiofrequency of lumbar dorsal root ganglion for lumbar radicular pain: A systematic review and meta-analysis	Soyoon Park	Sukhee Park	appealex@gmail.com	31 January 2024	10	Lumbar radicular pain	Pulsed radiofrequency of lumbar dorsal root ganglion	Only a registration. PROSPERO CRD42021253628	Yes	Before. 09 June 2021	ROB-2	Yes	The authors declare that all data supporting the findings of this study are available within the article	No	N/A	Yes	This expects that data supporting the results in the paper will be archived in an appropriate public repository. Authors are required to provide a data availability statement to describe the availability or the absence of shared data. When data have been shared, authors are required to include in their data availability statement a link to the repository they have used, and to cite the data they …	Excpected	Pain Practice	no			Yes	For both preprint and materials			208
61	The Safety of Endoscopic Procedures in Patients With Thrombocytopenia: A Systematic Review and Meta-Analysis	Akash Patel	Isha Samreen	Akash Patel, akash17596@gmail.com	01/06/2024	3	Thrombocytopenia	Endoscopic Procedures	Neither are cited	N/A	N/A	Newcastle-Ottawa Scale	No	N/A	No	N/A	No	N/A	N/A	Cureus	no			Yes	For both preprint and materials			201
147	Benefits of Coronectomy in Lower Third Molar Surgery: A Systematic Review and Meta-analysis	Alexandre de Oliveira Peixoto	Rubens Gonc¸alves Teixeira	renatoassismachado@yahoo.com.br	October 6, 2023	42	Patients who require surgical treatment to extract lower third molars and are at increased risk of inferior alveolar nerv injury	Surgery to perform the coronectomy or complete tooth extraction	Neither are cited	N/A	N/A	Joanna Briggs Institute’s Critical Appraisal Checklist for Studies Reporting Prevalence Data and the Critical Appraisal Checklist for Case Reports	No	N/A	File(s) containing data used in all analyses (e.g. Microsoft Excel or CSV spreadsheet	Journal hompepage	No	N/A	N/A	The Journal of Oral and Maxillofacial Surgery	no			Yes	For both preprint and materials			189
74	Safety and Accuracy of Robot-Assisted Cervical Screw Placement: A Systematic Review and Meta-Analysis	Jing Peng	Fan Ding	spine_dingfan@163.com	2023-09-25	6	Patients requiring surgical treatment with internal cervical screw fixation, with no restrictions on age, gender, duration, or severity of the disease	Orthopedic robot-assisted A placement of cervical screws	Only a registration. PROSPERO CRD42023423855	Yes	Before. 10 May 2023	Newcastle-Ottawa scale or ROB-1	No	N/A	No	N/A	Yes	To foster transparency, you are encouraged to state the availability of any data at submission. Ensuring data is available may be a requirement of your funding body or institution. If your data is unavailable to access or unsuitable to post, you can state the reason why (e.g., your research data includes sensitive or confidential information such as patient data) during the submission process. Th…	Encouraged	World Neurosurgery	no			Yes	For both preprint and materials			229
119	The prognostic value of 4L lymph node dissection in left‑side operable non‑small‑cell lung cancer: a meta‑analysis	Lei Peng	Wen Li	Yun Wang yunwwang@yeah.net	2023-11-08	6	Left‑side operable non‑small‑cell lung cancer	4L lymph node dissection versus no dissection	Only a registration. PROSPERO CRD42023433175	Yes	Before. 17 Jun 2023	Newcastle–Ottawa scale or Jadad scale	Yes	Data availability Not applicable	File(s) containing (unprocessed) data extracted from included studies	Journal hompepage	Yes	For all journals, BioMed Central strongly encourages all datasets on which the conclusions of the manuscript rely to be either deposited in publicly available repositories (where available and appropriate) or presented in the main paper or additional supporting files, in machine-readable format (such as spread sheets rather than PDFs) whenever possible. Please see the list of recommended reposito…	Encouraged	Trials	no			Yes	For both preprint and materials			347
313	Resistance training and inter- interindividual response differences on cardiorespiratory fitness in older adults: An ancillary meta- analysis of randomized controlled trials	George A. Kelley	Brian L. Stauffer	gkelley@hsc.wvu.edu	2024 Feb 5	22	Older adults	Resistance training	Only a registration. Open science framework https://osf.io/f2hzx	Yes	Before. November 27, 2022	AMSTAR-2	Yes	All data for this study are available from the corresponding author upon reasonable request.	No	N/A	Yes	We are committed to helping ensure you reach as many readers as possible, always in a spirit of openness and transparency. We encourage you to share your research to a public repository and cite this data in your research (please note that this is a requirement for some journals). You will need to publish a data availability statement with your article under this heading.	Encouraged	Science Progress	no			Yes	For both preprint and materials			367
1748	The efficacy of neoadjuvant chemotherapy as compared to upfront surgery for the management of oral squamous cell carcinoma: a systematic review and meta-analysis	P. Kende	J. Landge	prajwalitkende1979@gmail.com	2023-04-21	8	Human subjects in the age group 18–85 years, with histologically diagnosed and resectable oral squamous cell carcinoma	Neoadjuvant chemotherapy followed by surgery with or without postoperative chemotherapy or radiotherapy, and at least 1 year of follow-up	Only a registration. PROSPERO CRD42020198413	Yes	Before. 15 Nov 2022	ROBINS-I tool	No	N/A	No	N/A	Yes	To foster transparency, we encourage you to state the availability of your data in your submission. This may be a requirement of your funding body or institution. If your data is unavailable to access or unsuitable to post, you will have the opportunity to indicate why during the submission process, for example by stating that the research data is confidential. The statement will appear with your…	Encouraged	International Journal of Oral and Maxillofacial Surgery	no			Yes	For both preprint and materials			231
1726	Efficacy and safety of alcohol reduction pharmacotherapy according to treatment duration in patients with alcohol dependence or alcohol use disorder: A systematic review and network meta-analysis	Kazumasa Kotake	Yasuhiko Hashimoto	yhashi@pharm.kobegakuin.ac.jp	2024-01-03	55	Patients with alcohol dependence or alcohol use disorder	Alcohol reduction pharmacotherapy according to treatment duration	Only a registration. dx.doi.org/10.17504/protocols.io.bvfmn3k6	Yes	Before. Jun 08 2021	ROB-2	Yes	Data supporting the findings of this study are available from the corresponding author on reasonable request	File(s) containing (unprocessed) data extracted from included studies	Journal homepage	Yes	All research- and synthesis-based articles must include a Data Availability Statement, whether or not the data used in the article is shared. Refer to the table below for guidance on our standardized data sharing policies	Excpected	Addiction	no			Yes	For both preprint and materials			207
1756	Effectiveness of Functional Mandibular Advancer in Patients with Class II Malocclusion: A Systematic Review and Meta-analysis	M. Dilip Kumar	Vignesh Kailasam	haritha.sudhakar@gmail.com	December 29, 2023	7	Patients with Class II Malocclusion	Functional Mandibular Advancer	Only a registration. PROSPERO CRD42021227317	Yes	Before. 22 February 2021	ROBINS-I	No	N/A	No	N/A	No	N/A	N/A	Turkish Journal of Orthodontics	no			Yes	For both preprint and materials			243
239	Effect of cannabinoids in mild-to-moderate cases of Crohn's disease as compared to placebo: a systematic review and meta-analysis of randomised controlled trials	Rajesh Kuma	Vikas Maharshi, D.M	drshrutis@aiimspatna.org	NR	4	Ulcerative Colitis	Cannabinoids	Only a registration. PROSPERO CRD42023392445	Yes	Before. Published 28 January 2023	ROB-2	No	N/A	No	N/A	No	N/A	N/A	Journal of health science and medical research	no			Yes	For both preprint and materials			333
1775	Analgesic efficacy and safety of percutaneous thermal ablation plus cementoplasty for painful bone metastases: a systematic review and meta-analysis	Tomohiro Matsumoto	Takuji Yamagami	Tomohiro Matsumoto t-matsu@kochi-u.ac.jp	13 January 2024	21	Painful bone metastases	Percutaneous thermal ablation plus cementoplasty	Only a registration. PROSPERO CRD42022375457	Yes	Before. 25 Jul 2023. Submitted 11 August 2023	ROB-2 or ROBANS	No	N/A	No	N/A	Yes	All original research must include a data availability statement. This statement should explain how to access data supporting the results and analysis in the article, including links/citations to publicly archived datasets analysed or generated during the study. Please see our full policy here. If it is not possible to share research data publicly, for instance when individual privacy could be co…	Excpected	International Journal of Clinical Oncology	no			Yes	For both preprint and materials	Yes	No	224
105	Pharmacological therapy in the management of temporomandibular disorders and orofacial pain: a systematic review and meta-analysis	Giuseppe Minervini	Marco Cicciù	Giuseppe Minervini Giuseppe.minervini@unicampania.it	13 Janauary 2024	8	Temporomandibular disorders and orofacial pain	Pharmacological therapy	Only a registration. PROSPERO CRD42022316112	Yes	Before. 25 Apr 2022	ROB-2	Yes	Data generated and analysed during study will be available from Rocco Franco upon reasonable request.	No	N/A	Yes	All manuscripts must include an ‘Availability of data and materials’ statement. Data availability statements should include information on where data supporting the results reported in the article can be found including, where applicable, hyperlinks to publicly archived datasets analysed or generated during the study. By data we mean the minimal dataset that would be necessary to interpret, repli…	Excpected	BMC Oral Health	no			Yes	For both preprint and materials			218
285	Perioperative or Postoperative Probiotics Reduce Treatment-Related Complications in Adult Colorectal Cancer Patients Undergoing Surgery: A Systematic Review and Meta-analysis	Jorge Eduardo Persson	Lucineia G. Danielski	Lucineia G. Danielski lucigdanielski@gmail.com	17 January 2024	10	Adult Colorectal Cancer Patients Undergoing Surgery	Perioperative or Postoperative Probiotics	Only a registration. PROSPERO CRD42023430821	Yes	Before. 06 Sep 2023	ROB-2	Yes	All data utilized in this systematic review and meta- analysis were obtained exclusively from publicly available databases, including MEDLINE, Embase, and Scopus. No private or proprietary data were used in this study	No	N/A	Yes	All original research must include a data availability statement. This statement should explain how to access data supporting the results and analysis in the article, including links/citations to publicly archived datasets analysed or generated during the study. Please see our full policy here. If it is not possible to share research data publicly, for instance when individual privacy could be co…	Excpected	Journal of Gastrointestinal Cancer	no			Yes	For both preprint and materials			221
258	Epidermal growth factor receptor inhibitors in advanced cutaneous squamous cell carcinoma: A systematic review and meta-analysis	James P. Pham	Jia Liu	jia.liu@svha.org.au	2023-11-16	12	Advanced cutaneous squamous cell carcinoma	Epidermal growth factor receptor inhibitors	Only a registration. PROSPERO CRD42023394300	Yes	Before. 04 Feb 2023	National Institute of Health (NIH) assessment tool for interventional studies	Yes	The data that support the findings of this study are available from the corresponding author upon reasonable request.	No	N/A	Yes	The journal encourages authors to share the data and other artefacts supporting the results in the paper by archiving it in an appropriate public repository. Authors should include a data accessibility statement, including a link to the repository they have used, in order that this statement can be published alongside their paper. All accepted manuscripts may elect to publish a data availability …	Encouraged	Experimental Dermatology	no			Yes	For both preprint and materials	Yes	No	194
168	Impact of enhanced recovery after surgery (ERAS) guidelines implementation in cesarean delivery: A systematic review and meta-analysis	Beatriz Pinho	Antonia Costa	bgnspinho@gmail.com (B. Pinho).	2023-11-21	16	Patients who undergone a cesarean delivery	Enhanced recovery after surgery (ERAS) guidelines implementation	Neither are cited	N/A	N/A	ROB-1 or Newcastle-Otawwa Scale	No	N/A	No	N/A	Yes	To foster transparency, you are required to state the availability of any data at submission. Ensuring data is available may be a requirement of your funding body or institution. If your data is unavailable to access or unsuitable to post, you can state the reason why (e.g., your research data includes sensitive or confidential information such as patient data) during the submission process. This…	Encouraged	European Journal of Obstetrics & Gynecology and Reproductive Biology	no			Yes	For both preprint and materials			265
17	Effectiveness of Semi-Occluded Vocal Tract Exercises (SOVTEs) in Patients with Dysphonia: A Systematic Review and Meta-Analysis	Ilaria Pozzali	Fulvio Dal Farra	ilaria.pozzali@unimi.it	July 18, 2021	8	Patients with Dysphonia	Semi-Occluded Vocal Tract Exercises	Only a registration. PROSPERO CRD42020207108	Yes	Before. 02 October 2020	ROBINS-I or ROB-1	No	N/A	No	N/A	Yes	To foster transparency, you are encouraged to state the availability of any data at submission. Ensuring data is available may be a requirement of your funding body or institution. If your data is unavailable to access or unsuitable to post, you can state the reason why (e.g., your research data includes sensitive or confidential information such as patient data) during the submission process. Th…	Excpected	Journal of Voice	no			Yes	For both preprint and materials			251
277	Effect of Dancing Interventions on Depression and Anxiety Symptoms in Older Adults: A Systematic Review and Meta-Analysis	Tiago Paiva Prudente	Túlio Eduardo Nogueira	tulio_nogueira@ufg.br	10 January 2024	19	Older adults diagnosed with depression and/or anxiety	Any form of dance as a therapeutic and/or supportive intervention	Only a registration. PROSPERO CRD42023428105	Yes	After. 11 Dec 2023. Submitted 13 November 2023	ROB-2	Yes	The raw data supporting the conclusions of this article will be made available by the authors on request.	No	N/A	Yes	Data availability statements are required for all articles published with MDPI. During the peer review and editorial decision process, authors can be asked to share existing datasets or raw data that have been analyzed in the manuscript, and whether they will be made available to other researchers following publication. Authors will also be asked for the details of any existing datasets that have…	Excpected	Behavioral Sciences	no			Yes	For both preprint and materials			241
134	A meta‑analysis of alveolar bone grafting using bone substitutes in cleft lip and palate patients	Indri Lakhsmi Putri	Citrawati Dyah Kencono Wungu	indrilakhsmiputri@gmail.com	12‑Jan‑2024	3	Cleft lip and palate patients with alveolar cleft	Alveolar bone graft	Only a registration. PROSPERO CRD42023401860	Yes	Before. 08 April 2023. Submission 13‑May‑2023	Jadad scale	Yes	The datasets generated during and/or analyzed during the current study are available from the corresponding author on reasonable request.	No	N/A	Yes	Since May 22th, 2023, TCMJ requires authors to include in any articles that report results derived from research data to include a Data Availability Statement. The provision of a Data Availability Statement will be verified as a condition of publication. Data Availability Statements should include information on where data supporting the results reported in the article can be found including, whe…	Excpected	Tzu Chi Medical Journal	no			Yes	For both preprint and materials			237
1786	Effect of methylene blue on outcomes in patients with distributive shock: a meta- analysis of randomised controlled trials	Xinhui Huang	Yihong Qian	Yihong Qian; 155283236@ qq. com	January 12, 2024.	6	Adult patients (≥18 years old) with distributive shock	Methylene blue	Only a registration. PROSPERO CRD42023415938	Yes	Before. 30 Apr 2023	ROB-1	Yes	Data are available upon reasonable request	File(s) containing data used in all analyses (e.g. Microsoft Excel or CSV spreadsheet)	Journal homepage	Yes	BMJ Open adheres to BMJ's Tier 2 data policy. We strongly encourage that data generated by your research that supports your article be made available as soon as possible, wherever legally and ethically possible. We also require data from clinical trials to be made available upon reasonable request. To adhere to ICMJE guidelines, we require that a data sharing plan must be included with trial regi…	Excpected	BMJ Open	no			Yes	For both preprint and materials			213
1771	Efficacy and Safety of Programmed Death-1 (PD-1)/Programmed Death-Ligand 1 (PD-L1) Checkpoint Inhibitors in Patients With Metastatic Castration-resistant Prostate Cancer: A Systematic Review and Meta-analysis	X. Hong	Y. Zhang	lintx@mail.sysu.edu.cn (T. Lin), zhang_yonghai@ 126.com (Y. Zhang)	2023-11-16	13	Patients With Metastatic Castration-resistant Prostate Cancer	Programmed Death-1 (PD-1)/Programmed Death-Ligand 1 (PD-L1) Checkpoint Inhibitors	Neither are cited	N/A	N/A	Newcastle-Ottawa Scale or ROB-1	No	N/a	No	N/A	Yes	To foster transparency, we encourage you to state the availability of your data in your submission. This may be a requirement of your funding body or institution. If your data is unavailable to access or unsuitable to post, you will have the opportunity to indicate why during the submission process, for example by stating that the research data is confidential. The statement will appear with your…	Encouraged	Clinical Oncology	no			Yes	For both preprint and materials			189
1753	Efficacy and Safety of Ketamine-Dexmedetomidine Versus Ketamine-Propofol Combination for Periprocedural Sedation: A Systematic Review and Meta-analysis	Ahmed Saad Elsaeidy	Islam Mohammad Shehata	alan.kaye@lsuhs.edu; alankaye44@hotmail.com	2024-01-12	22	Any patient requiring sedation or anesthesia for any diagnostic or therapeutic procedure was included	The present investigation included all clinical trials to compare the efficacy and safety of ketadex versus ketofol without any limitations about language, publication time, gender, age, or dosage.	Only a registration. PROSPERO CRD42023463191	Yes	Before 27 september 2023	ROB-2	Yes	No datasets were generated or analysed during the current study	No	N/A	Yes	All authors are requested to make sure that all data and materials as well as software application or custom code support their published claims and comply with field standards. Please note that journals may have individual policies on (sharing) research data in concordance with disciplinary norms and expectations.	Encouraged	Current Pain and Headache Reports	no			Yes	For both preprint and materials			203
1658	Individualized PEEP guided by EIT in patients undergoing general anesthesia: A systematic review and meta-analysis	Lingyan Jiang	Chen Wang	anesthesia_icu@163.com	25 January 2024	5	Patients undergoing general anesthesia	The EIT-guided PEEP titration method was used in the experimental group, while the control group received fixed PEEP or other PEEP settings	Only a registration. INPLASY202310001	Yes	Before. January 1, 2023	Jadad scale or Cochrane bias risk assessment tool	No	N/A	No	N/A	Yes	o foster transparency, you are encouraged to state the availability of any data at submission. Ensuring data is available may be a requirement of your funding body or institution. If your data is unavailable to access or unsuitable to post, you can state the reason why (e.g., your research data includes sensitive or confidential information such as patient data) during the submission process. Thi…	Encouraged	Journal of Clinical Anesthesia	no			Yes	For both preprint and materials			413
1635	Effectiveness and safety of the bevacizumab and erlotinib combination versus erlotinib alone in EGFR mutant metastatic non-small-cell lung cancer: systematic review and meta-analysis	Rodrigo Motta-Guerrero	Luis Raez	Virgilio E. Failoc-Rojas virgiliofr@gmail.com	23 January 2024	8	EGFR mutant metastatic non-small-cell lung cancer	Bevacizumab and erlotinib combination versus erlotinib alone	Only a registration. PROSPERO CRD 42022364692		Before. 14 Oct 2022	ROB-1	Yes	The data analyzed in this study is subject to the following licenses/ restrictions: The data is free to obtain from the selected clinical studies; if you wish to have a copy, you can ask the corresponding author with a justification by mail. Requests to access these datasets should be directed to VF-R (virgiliofr@gmail.com).	No	N/A	No	N/A	N/A	Frontiers in oncology	no			Yes	For both preprint and materials			368
164	Comparative efficacy of five approved Janus kinase inhibitors as monotherapy and combination therapy in patients with moderate-to-severe active rheumatoid arthritis: a systematic review and network meta-analysis of randomized controlled trials	Wenting Cai	Jinping Zhang	Jinping Zhang, yzgyyao@126.com	24 April 2024	36	Patients were adults (≥18 years) diagnosed with moderate-to-severe active RA	Tofacitinib (5 mg,bid), baricitinib (2 mg or 4 mg, qd) upadacitinib (15 mg or 30 mg, qd), filgotinib (200 mg, qd) or peficitinib (100 mg or 150 mg, qd), whether monotherapy or in combination with (+)csDMARD. Patients in the control group received placebo or csDMARD	Neither are cited	N/A	N/A	ROB-2	No	N/A	No	N/A	No	N/A	N/A	Frontiers in Pharmacology	no			Yes	For both preprint and materials			324
